# Supplementary material for: HLA Ligand Atlas: a benign reference of HLA-presented peptides to improve T-cell-based cancer immunotherapy
Source: J Immunother Cancer. 2021 Apr 15;9(4):e002071. doi: 10.1136/jitc-2020-002071 (PMC8054196; doi:10.1136/jitc-2020-002071)
Supplement: Supplementary data [file jitc-2020-002071supp006.xlsx]

## Sheet: CT
Table S4: Additional Data for the Use Case (Glioblastoma and CTA)
			HLA-I Immunopeptidome Search			HLA-II Immunopeptidome Search
UniProt ID	Family member	Source	# Benign Tissues	# Benign Testis	# GBM Tumors	# Benign Tissues	# Benign Testis	# GBM Tumors
Q9Y6M0	PRSS21	Taken from: https://www.ncbi.nlm.nih.gov/pmc/articles/PMC4737856/
Q9Y6A5	TACC3	Taken from: https://www.ncbi.nlm.nih.gov/pmc/articles/PMC4737856/	9	0	0
Q9Y614	ACTL7B	Taken from: https://www.ncbi.nlm.nih.gov/pmc/articles/PMC4737856/
Q9Y5R6	DMRT1	www.cta.lncc.br/modelo.php
Q9Y5P2	CSAG2	www.cta.lncc.br/modelo.php
Q9Y5N6	ORC6	Taken from: https://www.ncbi.nlm.nih.gov/pmc/articles/PMC4737856/
Q9Y5K1	SPO11	www.cta.lncc.br/modelo.php
Q9Y581	INSL6	Taken from: https://www.ncbi.nlm.nih.gov/pmc/articles/PMC4737856/
Q9Y4I5	MTL5	Taken from: https://www.ncbi.nlm.nih.gov/pmc/articles/PMC4737856/
Q9Y3Q7	ADAM18	Taken from: https://www.ncbi.nlm.nih.gov/pmc/articles/PMC4737856/
Q9Y2T7	YBX2	Taken from: https://www.ncbi.nlm.nih.gov/pmc/articles/PMC4737856/
Q9Y2D8	SSX2IP	Taken from: https://www.ncbi.nlm.nih.gov/pmc/articles/PMC4737856/	11	0	0
Q9UMQ6	CAPN11	Taken from: https://www.ncbi.nlm.nih.gov/pmc/articles/PMC4737856/
Q9ULW0	TPX2	Taken from: https://www.ncbi.nlm.nih.gov/pmc/articles/PMC4737856/	23	0	-2
Q9ULL0	KIAA1210	Taken from: https://www.ncbi.nlm.nih.gov/pmc/articles/PMC4737856/	0	4	0
Q9UKY0	PRND	Taken from: https://www.ncbi.nlm.nih.gov/pmc/articles/PMC4737856/				3	4	0
Q9UKF5	ADAM29	www.cta.lncc.br/modelo.php
Q9UK85	DKKL1	www.cta.lncc.br/modelo.php
Q9UJT2	TSKS	Taken from: https://www.ncbi.nlm.nih.gov/pmc/articles/PMC4737856/
Q9UJ98	STAG3	Taken from: https://www.ncbi.nlm.nih.gov/pmc/articles/PMC4737856/
Q9UIK5	TMEFF2	www.cta.lncc.br/modelo.php
Q9UI38	TSP50	www.cta.lncc.br/modelo.php
Q9UHL0	DDX25	Taken from: https://www.ncbi.nlm.nih.gov/pmc/articles/PMC4737856/
Q9UGL1	JARID1B	www.cta.lncc.br/modelo.php	29	0	-2
Q9UFC0	LRWD1	Taken from: https://www.ncbi.nlm.nih.gov/pmc/articles/PMC4737856/	12	0	0
Q9UEU5	GAGE8	www.cta.lncc.br/modelo.php
Q9UBF1	MAGEC2	www.cta.lncc.br/modelo.php
Q9P2T0	THEG	www.cta.lncc.br/modelo.php
Q9P127	LUZP4	www.cta.lncc.br/modelo.php				1	0	0
Q9NY87	SPANXC	www.cta.lncc.br/modelo.php
Q9NXZ2	DDX43	www.cta.lncc.br/modelo.php
Q9NXZ1	SAGE1	www.cta.lncc.br/modelo.php
Q9NW75	GPATCH2	www.cta.lncc.br/modelo.php
Q9NV31	IMP-3	www.cta.lncc.br/modelo.php	97	2	-3
Q9NV23	OLAH	Taken from: https://www.ncbi.nlm.nih.gov/pmc/articles/PMC4737856/
Q9NS26	SPANXA1	www.cta.lncc.br/modelo.php
Q9NS25	SPANXB1	www.cta.lncc.br/modelo.php
Q9NQI0	DDX4	Taken from: https://www.ncbi.nlm.nih.gov/pmc/articles/PMC4737856/
Q9NQ86	TRIM36	Taken from: https://www.ncbi.nlm.nih.gov/pmc/articles/PMC4737856/
Q9NQ60	C9orf11	Taken from: https://www.ncbi.nlm.nih.gov/pmc/articles/PMC4737856/
Q9NPE6	SPAG4	www.cta.lncc.br/modelo.php
Q9NNX9	VCX3A	Taken from: https://www.ncbi.nlm.nih.gov/pmc/articles/PMC4737856/
Q9HD64	XAGE1	www.cta.lncc.br/modelo.php
Q9HBV2	SPACA1	Taken from: https://www.ncbi.nlm.nih.gov/pmc/articles/PMC4737856/
Q9HBJ0	PLAC1	www.cta.lncc.br/modelo.php
Q9HAT0	ROPN1	www.cta.lncc.br/modelo.php
Q9H9P2	CHODL	Taken from: https://www.ncbi.nlm.nih.gov/pmc/articles/PMC4737856/
Q9H568	ACTL8	www.cta.lncc.br/modelo.php
Q9H503	BANF2	Taken from: https://www.ncbi.nlm.nih.gov/pmc/articles/PMC4737856/
Q9H4B8	DPEP3	Taken from: https://www.ncbi.nlm.nih.gov/pmc/articles/PMC4737856/
Q9H3R5	CENPH	Taken from: https://www.ncbi.nlm.nih.gov/pmc/articles/PMC4737856/	4	0	0
Q9H322	VCX2	Taken from: https://www.ncbi.nlm.nih.gov/pmc/articles/PMC4737856/
Q9H321	VCX3B	Taken from: https://www.ncbi.nlm.nih.gov/pmc/articles/PMC4737856/
Q9H320	VCX	Taken from: https://www.ncbi.nlm.nih.gov/pmc/articles/PMC4737856/
Q9H1H1	GTSF1L	Taken from: https://www.ncbi.nlm.nih.gov/pmc/articles/PMC4737856/
Q9H0M4	ZCWPW1	Taken from: https://www.ncbi.nlm.nih.gov/pmc/articles/PMC4737856/
Q9H0K4	RSPH6A	Taken from: https://www.ncbi.nlm.nih.gov/pmc/articles/PMC4737856/
Q9H0I9	TKTL2	Taken from: https://www.ncbi.nlm.nih.gov/pmc/articles/PMC4737856/
Q9GZY0	NXF2	www.cta.lncc.br/modelo.php
Q9GZR5	ELOVL4	www.cta.lncc.br/modelo.php	5	0	0
Q9FVX0	cyclin A1	www.cta.lncc.br/modelo.php
Q9C093	SPEF2	www.cta.lncc.br/modelo.php
Q9BZX4	ROPN1B	Taken from: https://www.ncbi.nlm.nih.gov/pmc/articles/PMC4737856/
Q9BZW7	TSGA10	www.cta.lncc.br/modelo.php
Q9BZR8	BCL2L14	Taken from: https://www.ncbi.nlm.nih.gov/pmc/articles/PMC4737856/
Q9BZQ2	SHCBP1L	Taken from: https://www.ncbi.nlm.nih.gov/pmc/articles/PMC4737856/
Q9BZD4	CDCA1	www.cta.lncc.br/modelo.php	22	1	0
Q9BZ81	MAGEB5	www.cta.lncc.br/modelo.php
Q9BY14	TEX101	www.cta.lncc.br/modelo.php
Q9BXU8	FTHL17	www.cta.lncc.br/modelo.php
Q9BXU1	STK31	Taken from: https://www.ncbi.nlm.nih.gov/pmc/articles/PMC4737856/
Q9BXU0	TEX12	Taken from: https://www.ncbi.nlm.nih.gov/pmc/articles/PMC4737856/
Q9BXT8	RNF17	Taken from: https://www.ncbi.nlm.nih.gov/pmc/articles/PMC4737856/
Q9BXT5	TEX15	www.cta.lncc.br/modelo.php
Q9BXT4	TDRD1	www.cta.lncc.br/modelo.php
Q9BXN6	SPANXD	www.cta.lncc.br/modelo.php
Q9BXL5	EDAG, NDR	www.cta.lncc.br/modelo.php	6	0	0	7	0	0
Q9BXF9	TEKT3	Taken from: https://www.ncbi.nlm.nih.gov/pmc/articles/PMC4737856/
Q9BXA7	TSSK1B	Taken from: https://www.ncbi.nlm.nih.gov/pmc/articles/PMC4737856/
Q9BXA6	TSSK6	www.cta.lncc.br/modelo.php
Q9BX26	SYCP2	Taken from: https://www.ncbi.nlm.nih.gov/pmc/articles/PMC4737856/	2	0	0
Q9BUN1	C1orf56	Taken from: https://www.ncbi.nlm.nih.gov/pmc/articles/PMC4737856/
Q9BSU3	NAA11	Taken from: https://www.ncbi.nlm.nih.gov/pmc/articles/PMC4737856/
Q9BS86	ZPBP	Taken from: https://www.ncbi.nlm.nih.gov/pmc/articles/PMC4737856/
Q9BRQ4	C11orf70	Taken from: https://www.ncbi.nlm.nih.gov/pmc/articles/PMC4737856/
Q9BQY4	PEPP2	www.cta.lncc.br/modelo.php
Q9BQS6	HSPB9	www.cta.lncc.br/modelo.php
Q99965	ADAM2	www.cta.lncc.br/modelo.php
Q99932	SPAG8	www.cta.lncc.br/modelo.php
Q99909	SSX3	www.cta.lncc.br/modelo.php
Q99661	MCAK	www.cta.lncc.br/modelo.php	10	0	0
Q96T75	DSCR8	www.cta.lncc.br/modelo.php
Q96SF2	CCT8L2	Taken from: https://www.ncbi.nlm.nih.gov/pmc/articles/PMC4737856/
Q96RT6	CTAGE-2	www.cta.lncc.br/modelo.php
Q96RN1	SLC26A8	Taken from: https://www.ncbi.nlm.nih.gov/pmc/articles/PMC4737856/
Q96QS3	ARX	www.cta.lncc.br/modelo.php	2	0	0
Q96Q89	MPHOSPH1	www.cta.lncc.br/modelo.php	28	0	0
Q96PV4	PNMA5	Taken from: https://www.ncbi.nlm.nih.gov/pmc/articles/PMC4737856/
Q96PU9	ODF3	www.cta.lncc.br/modelo.php
Q96PC5	CTAGE5	www.cta.lncc.br/modelo.php	15	0	0	27	1	-1
Q96N06	C16orf55	Taken from: https://www.ncbi.nlm.nih.gov/pmc/articles/PMC4737856/
Q96MN2	NLRP4	www.cta.lncc.br/modelo.php
Q96MA1	DMRTB1	Taken from: https://www.ncbi.nlm.nih.gov/pmc/articles/PMC4737856/
Q96M93	ADAD1	Taken from: https://www.ncbi.nlm.nih.gov/pmc/articles/PMC4737856/
Q96M34	C3orf30	Taken from: https://www.ncbi.nlm.nih.gov/pmc/articles/PMC4737856/	3	0	0
Q96M29	TEKT5	www.cta.lncc.br/modelo.php
Q96LZ2	MAGEB10	Taken from: https://www.ncbi.nlm.nih.gov/pmc/articles/PMC4737856/
Q96L21	RPL10L	Taken from: https://www.ncbi.nlm.nih.gov/pmc/articles/PMC4737856/
Q96L12	CALR3	www.cta.lncc.br/modelo.php
Q96KX0	LYZL4	Taken from: https://www.ncbi.nlm.nih.gov/pmc/articles/PMC4737856/
Q96KC9	CABS1	Taken from: https://www.ncbi.nlm.nih.gov/pmc/articles/PMC4737856/
Q96KB5	PBK	www.cta.lncc.br/modelo.php	19	0	0	2	0	0
Q96JY0	MAEL	www.cta.lncc.br/modelo.php
Q96J94	HIWI, MIWI, PIWI	www.cta.lncc.br/modelo.php
Q96GU1	CT16.2	www.cta.lncc.br/modelo.php
Q96GT9	XAGE2B/CTD-2267G17.3	www.cta.lncc.br/modelo.php
Q96FF9	CDCA5	Taken from: https://www.ncbi.nlm.nih.gov/pmc/articles/PMC4737856/
Q96E40	C9orf9	Taken from: https://www.ncbi.nlm.nih.gov/pmc/articles/PMC4737856/
Q96DX5	ASB9	Taken from: https://www.ncbi.nlm.nih.gov/pmc/articles/PMC4737856/
Q96C74	ROPN1L	Taken from: https://www.ncbi.nlm.nih.gov/pmc/articles/PMC4737856/
Q969F0	FATE1	www.cta.lncc.br/modelo.php	2	3	0
Q92904	DAZL	Taken from: https://www.ncbi.nlm.nih.gov/pmc/articles/PMC4737856/
Q92600	RQCD1	www.cta.lncc.br/modelo.php	30	1	-2
Q8WXF0	SRSF12	Taken from: https://www.ncbi.nlm.nih.gov/pmc/articles/PMC4737856/
Q8WWM1	XAGE5	www.cta.lncc.br/modelo.php
Q8WWM0	XAGE-4/RP11-167P23.2	www.cta.lncc.br/modelo.php
Q8WWH4	ASZ1	Taken from: https://www.ncbi.nlm.nih.gov/pmc/articles/PMC4737856/
Q8WWF5	ZNRF4	Taken from: https://www.ncbi.nlm.nih.gov/pmc/articles/PMC4737856/
Q8WWB5	PIH1D2	Taken from: https://www.ncbi.nlm.nih.gov/pmc/articles/PMC4737856/
Q8WW33	GTSF1	Taken from: https://www.ncbi.nlm.nih.gov/pmc/articles/PMC4737856/
Q8WW32	HMGB4	Taken from: https://www.ncbi.nlm.nih.gov/pmc/articles/PMC4737856/
Q8WW24	TEKT4	Taken from: https://www.ncbi.nlm.nih.gov/pmc/articles/PMC4737856/
Q8WUE5	CXorf48	www.cta.lncc.br/modelo.php
Q8WTP9	XAGE3	www.cta.lncc.br/modelo.php
Q8TF09	DYNLRB2	Taken from: https://www.ncbi.nlm.nih.gov/pmc/articles/PMC4737856/
Q8TDY3	ACTRT2	Taken from: https://www.ncbi.nlm.nih.gov/pmc/articles/PMC4737856/
Q8TDR4	TCP10L	Taken from: https://www.ncbi.nlm.nih.gov/pmc/articles/PMC4737856/
Q8TDM5	SPACA4	Taken from: https://www.ncbi.nlm.nih.gov/pmc/articles/PMC4737856/
Q8TD91	MAGEC3	www.cta.lncc.br/modelo.php
Q8TCT1	PHOSPHO1	Taken from: https://www.ncbi.nlm.nih.gov/pmc/articles/PMC4737856/
Q8TC94	ACTL9	Taken from: https://www.ncbi.nlm.nih.gov/pmc/articles/PMC4737856/
Q8TC84	FANK1	Taken from: https://www.ncbi.nlm.nih.gov/pmc/articles/PMC4737856/
Q8TC59	PIWIL2	www.cta.lncc.br/modelo.php
Q8TC27	ADAM32	Taken from: https://www.ncbi.nlm.nih.gov/pmc/articles/PMC4737856/
Q8TC20	CAGE1	www.cta.lncc.br/modelo.php
Q8TBZ2	MYCBPAP	Taken from: https://www.ncbi.nlm.nih.gov/pmc/articles/PMC4737856/
Q8TBZ0	CCDC110	www.cta.lncc.br/modelo.php
Q8TBY0	RBM46	www.cta.lncc.br/modelo.php
Q8TAQ9	SUN3	Taken from: https://www.ncbi.nlm.nih.gov/pmc/articles/PMC4737856/
Q8TAI5	LOC647107	www.cta.lncc.br/modelo.php
Q8TAA3	PSMA8	Taken from: https://www.ncbi.nlm.nih.gov/pmc/articles/PMC4737856/
Q8NI51	CTCFL	www.cta.lncc.br/modelo.php
Q8NI32	LOC130576	www.cta.lncc.br/modelo.php
Q8NHV9	RHOXF1	Taken from: https://www.ncbi.nlm.nih.gov/pmc/articles/PMC4737856/
Q8NHU0	CT45A3	www.cta.lncc.br/modelo.php
Q8NHS9	SPATA22	Taken from: https://www.ncbi.nlm.nih.gov/pmc/articles/PMC4737856/
Q8NHS0	DNAJB8	www.cta.lncc.br/modelo.php
Q8NG31	CASC5	www.cta.lncc.br/modelo.php	10	0	0	2	0	0
Q8NEP4	C17orf47	Taken from: https://www.ncbi.nlm.nih.gov/pmc/articles/PMC4737856/
Q8NEP3	DNAAF1	Taken from: https://www.ncbi.nlm.nih.gov/pmc/articles/PMC4737856/
Q8NEK8	FAM46D	www.cta.lncc.br/modelo.php
Q8NEB7	ACRBP	www.cta.lncc.br/modelo.php	5	0	0	6	1	0
Q8NE09	RGS22	www.cta.lncc.br/modelo.php
Q8NDV3	SMC1B	Taken from: https://www.ncbi.nlm.nih.gov/pmc/articles/PMC4737856/
Q8NCV1	ADAD2	Taken from: https://www.ncbi.nlm.nih.gov/pmc/articles/PMC4737856/
Q8NAT2	TDRD5	Taken from: https://www.ncbi.nlm.nih.gov/pmc/articles/PMC4737856/
Q8NA75	DCAF4L2	Taken from: https://www.ncbi.nlm.nih.gov/pmc/articles/PMC4737856/
Q8NA61	SPERT	Taken from: https://www.ncbi.nlm.nih.gov/pmc/articles/PMC4737856/
Q8NA58	PNLDC1	Taken from: https://www.ncbi.nlm.nih.gov/pmc/articles/PMC4737856/
Q8NA03	FSIP1	Taken from: https://www.ncbi.nlm.nih.gov/pmc/articles/PMC4737856/
Q8N9W6	BOLL	Taken from: https://www.ncbi.nlm.nih.gov/pmc/articles/PMC4737856/
Q8N9V2	TRIML1	Taken from: https://www.ncbi.nlm.nih.gov/pmc/articles/PMC4737856/
Q8N9E0	FAM133A	www.cta.lncc.br/modelo.php
Q8N831	TSPYL6	Taken from: https://www.ncbi.nlm.nih.gov/pmc/articles/PMC4737856/
Q8N7X4	MAGEB6	www.cta.lncc.br/modelo.php
Q8N7E2	ZNF645	www.cta.lncc.br/modelo.php
Q8N7B1	HORMAD2	www.cta.lncc.br/modelo.php
Q8N6L0	CCDC155	Taken from: https://www.ncbi.nlm.nih.gov/pmc/articles/PMC4737856/
Q8N690	DEFB119	Taken from: https://www.ncbi.nlm.nih.gov/pmc/articles/PMC4737856/
Q8N688	DEFB123	Taken from: https://www.ncbi.nlm.nih.gov/pmc/articles/PMC4737856/
Q8N635	C16orf73	Taken from: https://www.ncbi.nlm.nih.gov/pmc/articles/PMC4737856/
Q8N5R6	CCDC33	www.cta.lncc.br/modelo.php
Q8N5N4	C3orf22	Taken from: https://www.ncbi.nlm.nih.gov/pmc/articles/PMC4737856/
Q8N4E7	FTMT	Taken from: https://www.ncbi.nlm.nih.gov/pmc/articles/PMC4737856/
Q8N4E4	PDCL2	Taken from: https://www.ncbi.nlm.nih.gov/pmc/articles/PMC4737856/
Q8N4B4	FBXO39	www.cta.lncc.br/modelo.php
Q8N443	RIBC1	Taken from: https://www.ncbi.nlm.nih.gov/pmc/articles/PMC4737856/
Q8N427	TXNDC3	Taken from: https://www.ncbi.nlm.nih.gov/pmc/articles/PMC4737856/
Q8N1T3	MYO1H	Taken from: https://www.ncbi.nlm.nih.gov/pmc/articles/PMC4737856/	9	0	0
Q8N140	EID3	Taken from: https://www.ncbi.nlm.nih.gov/pmc/articles/PMC4737856/
Q8N136	WDR69	Taken from: https://www.ncbi.nlm.nih.gov/pmc/articles/PMC4737856/
Q8N123	CPXCR1	www.cta.lncc.br/modelo.php
Q8N0W7	FMR1NB	www.cta.lncc.br/modelo.php
Q8N0S2	SYCE1	www.cta.lncc.br/modelo.php
Q8IZU3	SYCP3	Taken from: https://www.ncbi.nlm.nih.gov/pmc/articles/PMC4737856/
Q8IZU0	FAM9B	Taken from: https://www.ncbi.nlm.nih.gov/pmc/articles/PMC4737856/
Q8IZT9	FAM9C	Taken from: https://www.ncbi.nlm.nih.gov/pmc/articles/PMC4737856/
Q8IZP6	RNF113B	Taken from: https://www.ncbi.nlm.nih.gov/pmc/articles/PMC4737856/
Q8IZ16	C7orf61	Taken from: https://www.ncbi.nlm.nih.gov/pmc/articles/PMC4737856/
Q8IYX7	FAM154A	Taken from: https://www.ncbi.nlm.nih.gov/pmc/articles/PMC4737856/
Q8IYW4	ENTHD1	Taken from: https://www.ncbi.nlm.nih.gov/pmc/articles/PMC4737856/
Q8IYT1	FAM71A	Taken from: https://www.ncbi.nlm.nih.gov/pmc/articles/PMC4737856/
Q8IYS4	C16orf71	Taken from: https://www.ncbi.nlm.nih.gov/pmc/articles/PMC4737856/
Q8IYR6	TMEFF1	www.cta.lncc.br/modelo.php
Q8IYP2	PRSS58	Taken from: https://www.ncbi.nlm.nih.gov/pmc/articles/PMC4737856/
Q8IYF3	TEX11	Taken from: https://www.ncbi.nlm.nih.gov/pmc/articles/PMC4737856/
Q8IYF1	TCEB3B	Taken from: https://www.ncbi.nlm.nih.gov/pmc/articles/PMC4737856/
Q8IYA8	CCDC36	www.cta.lncc.br/modelo.php
Q8IXT2	DMRTC2	Taken from: https://www.ncbi.nlm.nih.gov/pmc/articles/PMC4737856/
Q8IXS2	CCDC65	Taken from: https://www.ncbi.nlm.nih.gov/pmc/articles/PMC4737856/
Q8IXA5	SPACA3	www.cta.lncc.br/modelo.php
Q8IWZ5	TRIM42	Taken from: https://www.ncbi.nlm.nih.gov/pmc/articles/PMC4737856/
Q8IWF9	CCDC83	www.cta.lncc.br/modelo.php
Q8IWB6	TEX14	www.cta.lncc.br/modelo.php
Q8IV76	PASD1	www.cta.lncc.br/modelo.php
Q8IUH8	SPPL2C	Taken from: https://www.ncbi.nlm.nih.gov/pmc/articles/PMC4737856/				5	0	0
Q86YR6	POTED	www.cta.lncc.br/modelo.php
Q86Y30	BAGE2	www.cta.lncc.br/modelo.php
Q86Y29	BAGE3	www.cta.lncc.br/modelo.php
Q86Y28	BAGE4	www.cta.lncc.br/modelo.php
Q86Y27	BAGE5	www.cta.lncc.br/modelo.php
Q86Y26	C15orf55	Taken from: https://www.ncbi.nlm.nih.gov/pmc/articles/PMC4737856/
Q86X24	HORMAD1	www.cta.lncc.br/modelo.php
Q86WS5	TMPRSS12	www.cta.lncc.br/modelo.php
Q86WR6	C17orf64	Taken from: https://www.ncbi.nlm.nih.gov/pmc/articles/PMC4737856/
Q86VQ3	TXNDC2	Taken from: https://www.ncbi.nlm.nih.gov/pmc/articles/PMC4737856/
Q86VD1	MORC1	www.cta.lncc.br/modelo.php
Q86UG4	SLCO6A1	www.cta.lncc.br/modelo.php
Q86TM3	DDX53	www.cta.lncc.br/modelo.php
Q7Z7J5	DPPA2	www.cta.lncc.br/modelo.php
Q7Z6W1	TMCO2	Taken from: https://www.ncbi.nlm.nih.gov/pmc/articles/PMC4737856/
Q7Z5V6	PPP1R32	Taken from: https://www.ncbi.nlm.nih.gov/pmc/articles/PMC4737856/
Q7Z5L4	SPATA19	www.cta.lncc.br/modelo.php
Q7Z4W2	LYZL2	Taken from: https://www.ncbi.nlm.nih.gov/pmc/articles/PMC4737856/
Q7Z4M0	C15orf60	www.cta.lncc.br/modelo.php
Q7Z2X7	PAGE2	www.cta.lncc.br/modelo.php
Q7RTW8	OTOA	www.cta.lncc.br/modelo.php
Q7RTT6	SSX6	www.cta.lncc.br/modelo.php
Q7RTT5	SSX7	www.cta.lncc.br/modelo.php
Q7RTT3	SSX9	www.cta.lncc.br/modelo.php
Q75WM6	H1FNT	Taken from: https://www.ncbi.nlm.nih.gov/pmc/articles/PMC4737856/
Q6ZW13	C16orf86	Taken from: https://www.ncbi.nlm.nih.gov/pmc/articles/PMC4737856/
Q6ZU69	FAM205A	Taken from: https://www.ncbi.nlm.nih.gov/pmc/articles/PMC4737856/				2	0	0
Q6ZU15	SEPT14	Taken from: https://www.ncbi.nlm.nih.gov/pmc/articles/PMC4737856/	0	0	-1
Q6ZP01	RBM44	Taken from: https://www.ncbi.nlm.nih.gov/pmc/articles/PMC4737856/
Q6ZN17	LIN28B	Taken from: https://www.ncbi.nlm.nih.gov/pmc/articles/PMC4737856/
Q6YFQ2	COX6B2	www.cta.lncc.br/modelo.php
Q6XZB0	LIPI	www.cta.lncc.br/modelo.php
Q6XPS3	TPTE2	Taken from: https://www.ncbi.nlm.nih.gov/pmc/articles/PMC4737856/
Q6X784	ZPBP2	Taken from: https://www.ncbi.nlm.nih.gov/pmc/articles/PMC4737856/
Q6UXF1	TMEM108	www.cta.lncc.br/modelo.php
Q6UWQ5	LYZL1	Taken from: https://www.ncbi.nlm.nih.gov/pmc/articles/PMC4737856/
Q6UWM5	GLIPR1L1	Taken from: https://www.ncbi.nlm.nih.gov/pmc/articles/PMC4737856/
Q6UWB4	PRSS55	www.cta.lncc.br/modelo.php
Q6TDU7	CASC1	Taken from: https://www.ncbi.nlm.nih.gov/pmc/articles/PMC4737856/
Q6S8J7	POTEA	www.cta.lncc.br/modelo.php
Q6S8J3	POTEE	www.cta.lncc.br/modelo.php
Q6S5H5	POTEG	www.cta.lncc.br/modelo.php
Q6S545	POTEH	www.cta.lncc.br/modelo.php
Q6Q759	SPAG17	www.cta.lncc.br/modelo.php
Q6PL18	ATAD2	www.cta.lncc.br/modelo.php	17	1	0
Q6PIF2	SYCE2	Taken from: https://www.ncbi.nlm.nih.gov/pmc/articles/PMC4737856/
Q6PEX7	ATPAF1-AS1	Taken from: https://www.ncbi.nlm.nih.gov/pmc/articles/PMC4737856/
Q6PEW0	PRSS54	www.cta.lncc.br/modelo.php
Q6PB30	CSAG1	www.cta.lncc.br/modelo.php
Q6P9F0	CCDC62	www.cta.lncc.br/modelo.php
Q6NXR0	IRGC	Taken from: https://www.ncbi.nlm.nih.gov/pmc/articles/PMC4737856/
Q6NUI2	GPAT2	www.cta.lncc.br/modelo.php	2	0	0
Q6NT46	GAGE2A	www.cta.lncc.br/modelo.php
Q68G75	LEMD1	www.cta.lncc.br/modelo.php
Q5W041	ARMC3	www.cta.lncc.br/modelo.php
Q5VU92	DCAF12L1	Taken from: https://www.ncbi.nlm.nih.gov/pmc/articles/PMC4737856/
Q5VU65	NUP210L	Taken from: https://www.ncbi.nlm.nih.gov/pmc/articles/PMC4737856/
Q5VSR9	SPANXN1	www.cta.lncc.br/modelo.php
Q5TZF3	ANKRD45	www.cta.lncc.br/modelo.php
Q5TGJ6	HDGFL1	Taken from: https://www.ncbi.nlm.nih.gov/pmc/articles/PMC4737856/
Q5TFG8	ZC2HC1B	Taken from: https://www.ncbi.nlm.nih.gov/pmc/articles/PMC4737856/
Q5T871	LELP1	Taken from: https://www.ncbi.nlm.nih.gov/pmc/articles/PMC4737856/
Q5T7N2	L1TD1	Taken from: https://www.ncbi.nlm.nih.gov/pmc/articles/PMC4737856/
Q5T6F0	DCAF12	www.cta.lncc.br/modelo.php	12	0	0
Q5T2S8	ARMC4	Taken from: https://www.ncbi.nlm.nih.gov/pmc/articles/PMC4737856/
Q5T230	UTF1	Taken from: https://www.ncbi.nlm.nih.gov/pmc/articles/PMC4737856/
Q5SRN2	C6orf10	Taken from: https://www.ncbi.nlm.nih.gov/pmc/articles/PMC4737856/
Q5MJ10	SPANXN2	www.cta.lncc.br/modelo.php
Q5MJ09	SPANXN3	www.cta.lncc.br/modelo.php
Q5MJ08	SPANXN4	www.cta.lncc.br/modelo.php
Q5MJ07	SPANXN5	www.cta.lncc.br/modelo.php
Q5MAI5	CDKL4	Taken from: https://www.ncbi.nlm.nih.gov/pmc/articles/PMC4737856/
Q5JXX7	TMEM31	Taken from: https://www.ncbi.nlm.nih.gov/pmc/articles/PMC4737856/
Q5JUR7	TEX30	Taken from: https://www.ncbi.nlm.nih.gov/pmc/articles/PMC4737856/
Q5JUK9	PAGE3	www.cta.lncc.br/modelo.php
Q5JRM2	CXorf66	Taken from: https://www.ncbi.nlm.nih.gov/pmc/articles/PMC4737856/
Q5JRK9	PAGE2B	www.cta.lncc.br/modelo.php
Q5JQC9	AKAP4	www.cta.lncc.br/modelo.php
Q5JQC4	CT47A1	www.cta.lncc.br/modelo.php
Q5HYN5	CT45A1	www.cta.lncc.br/modelo.php
Q5H9L4	TAF7L	www.cta.lncc.br/modelo.php
Q5H9I0	TFDP3	www.cta.lncc.br/modelo.php
Q5H943	Cxorf61	www.cta.lncc.br/modelo.php
Q5FVE4	ACSBG2	Taken from: https://www.ncbi.nlm.nih.gov/pmc/articles/PMC4737856/
Q5DX21	IGSF11	www.cta.lncc.br/modelo.php	0	0	-1	1	0	0
Q5DJT8	CT45A2	www.cta.lncc.br/modelo.php
Q5BJF6	ODF2	www.cta.lncc.br/modelo.php	26	0	0	3	0	0
Q58F21	BRDT	www.cta.lncc.br/modelo.php
Q587J7	TDRD12	Taken from: https://www.ncbi.nlm.nih.gov/pmc/articles/PMC4737856/
Q569G3	C5orf47	Taken from: https://www.ncbi.nlm.nih.gov/pmc/articles/PMC4737856/
Q562F6	SGOL2	Taken from: https://www.ncbi.nlm.nih.gov/pmc/articles/PMC4737856/	22	1	0
Q53SZ7	C2orf53	Taken from: https://www.ncbi.nlm.nih.gov/pmc/articles/PMC4737856/
Q53QW1	C2orf57	Taken from: https://www.ncbi.nlm.nih.gov/pmc/articles/PMC4737856/
Q53HL2	CDCA8	Taken from: https://www.ncbi.nlm.nih.gov/pmc/articles/PMC4737856/	6	0	0
Q53EZ4	CEP55	www.cta.lncc.br/modelo.php	3	0	0
Q4V321	GAGE13	www.cta.lncc.br/modelo.php
Q4JDL3	PTPN20A	www.cta.lncc.br/modelo.php
Q4G112	HSF5	Taken from: https://www.ncbi.nlm.nih.gov/pmc/articles/PMC4737856/
Q3KP22	C11orf85	Taken from: https://www.ncbi.nlm.nih.gov/pmc/articles/PMC4737856/
Q2Q1W2	TRIM71	Taken from: https://www.ncbi.nlm.nih.gov/pmc/articles/PMC4737856/
Q2M2E3	ODF4	www.cta.lncc.br/modelo.php
Q17RY6	LY6K	www.cta.lncc.br/modelo.php
Q17RG1	KCTD19	Taken from: https://www.ncbi.nlm.nih.gov/pmc/articles/PMC4737856/
Q16763	UBE2S	Taken from: https://www.ncbi.nlm.nih.gov/pmc/articles/PMC4737856/
Q16385	SSX2	www.cta.lncc.br/modelo.php
Q16384	SSX1	www.cta.lncc.br/modelo.php
Q15506	SPA17	www.cta.lncc.br/modelo.php	2	0	0
Q15431	SYCP1	www.cta.lncc.br/modelo.php
Q15415	RBMY1F	Taken from: https://www.ncbi.nlm.nih.gov/pmc/articles/PMC4737856/
Q15406	NR6A1	www.cta.lncc.br/modelo.php
Q14990	ODF1	www.cta.lncc.br/modelo.php
Q14667	KIAA0100	www.cta.lncc.br/modelo.php	34	0	-3	2	0	0
Q14627	IL13RA2	www.cta.lncc.br/modelo.php
Q14565	DMC1	Taken from: https://www.ncbi.nlm.nih.gov/pmc/articles/PMC4737856/
Q13939	CCIN	Taken from: https://www.ncbi.nlm.nih.gov/pmc/articles/PMC4737856/
Q13733	ATP1A4	Taken from: https://www.ncbi.nlm.nih.gov/pmc/articles/PMC4737856/
Q13156	RPA4	Taken from: https://www.ncbi.nlm.nih.gov/pmc/articles/PMC4737856/
Q13072	BAGE	www.cta.lncc.br/modelo.php
Q13070	GAGE6	www.cta.lncc.br/modelo.php
Q13069	GAGE5	www.cta.lncc.br/modelo.php
Q13065	GAGE1	www.cta.lncc.br/modelo.php
Q0VDE8	ADIG	Taken from: https://www.ncbi.nlm.nih.gov/pmc/articles/PMC4737856/
Q0VDD7	C19orf57	Taken from: https://www.ncbi.nlm.nih.gov/pmc/articles/PMC4737856/
Q07617	SPAG1	www.cta.lncc.br/modelo.php
Q05D60	CCDC67	Taken from: https://www.ncbi.nlm.nih.gov/pmc/articles/PMC4737856/
Q02246	TAG	www.cta.lncc.br/modelo.php	2	0	-1	9	0	-2
Q01534	LOC728137	www.cta.lncc.br/modelo.php
P78395	PRAME	www.cta.lncc.br/modelo.php	5	0	0
P78358	CTAG1A	www.cta.lncc.br/modelo.php
P60321	NANOS2	Taken from: https://www.ncbi.nlm.nih.gov/pmc/articles/PMC4737856/
P59282	TPPP2	www.cta.lncc.br/modelo.php
P58340	MLF1	Taken from: https://www.ncbi.nlm.nih.gov/pmc/articles/PMC4737856/
P56180	TPTE	www.cta.lncc.br/modelo.php
P55064	AQP5	Taken from: https://www.ncbi.nlm.nih.gov/pmc/articles/PMC4737856/
P52292	KPNA2	Taken from: https://www.ncbi.nlm.nih.gov/pmc/articles/PMC4737856/	21	0	0
P51854	TKTL1	Taken from: https://www.ncbi.nlm.nih.gov/pmc/articles/PMC4737856/
P49910	ZNF165	www.cta.lncc.br/modelo.php
P49901	SMCP	Taken from: https://www.ncbi.nlm.nih.gov/pmc/articles/PMC4737856/
P43366	MAGEB1	www.cta.lncc.br/modelo.php
P43365	MAGEA12	www.cta.lncc.br/modelo.php
P43364	MAGEA11	www.cta.lncc.br/modelo.php
P43363	MAGEA10	www.cta.lncc.br/modelo.php
P43362	MAGEA9	www.cta.lncc.br/modelo.php
P43361	MAGEA8	www.cta.lncc.br/modelo.php
P43360	MAGEA6	www.cta.lncc.br/modelo.php
P43359	MAGEA5	www.cta.lncc.br/modelo.php
P43358	MAGEA4	www.cta.lncc.br/modelo.php
P43357	MAGEA3	www.cta.lncc.br/modelo.php
P43356	MAGEA2	www.cta.lncc.br/modelo.php
P43355	MAGEA1	www.cta.lncc.br/modelo.php
P38567	SPAM1	Taken from: https://www.ncbi.nlm.nih.gov/pmc/articles/PMC4737856/
P37058	HSD17B3	Taken from: https://www.ncbi.nlm.nih.gov/pmc/articles/PMC4737856/
P33981	TTK	www.cta.lncc.br/modelo.php	5	0	0
P29803	PDHA2	Taken from: https://www.ncbi.nlm.nih.gov/pmc/articles/PMC4737856/
P26436	ACRV1	Taken from: https://www.ncbi.nlm.nih.gov/pmc/articles/PMC4737856/
P26232	CTNNA2	www.cta.lncc.br/modelo.php	3	0	-2	0	0	-2
P23435	CBLN1	Taken from: https://www.ncbi.nlm.nih.gov/pmc/articles/PMC4737856/				41	6	0
P22492	HIST1H1T	Taken from: https://www.ncbi.nlm.nih.gov/pmc/articles/PMC4737856/
P20155	SPINK2	Taken from: https://www.ncbi.nlm.nih.gov/pmc/articles/PMC4737856/
P16562	CRISP2	www.cta.lncc.br/modelo.php
P10323	ACR	Taken from: https://www.ncbi.nlm.nih.gov/pmc/articles/PMC4737856/
P0DMU8	CT45A5	www.cta.lncc.br/modelo.php
P0DMU7	CT45A6	www.cta.lncc.br/modelo.php
P0DJD3	RBMY1A1	Taken from: https://www.ncbi.nlm.nih.gov/pmc/articles/PMC4737856/
P0CV98	TSPY3	www.cta.lncc.br/modelo.php
P0CL82	GAGE12I	www.cta.lncc.br/modelo.php
P0CL81	GAGE12G	www.cta.lncc.br/modelo.php
P0CL80	GAGE12F	www.cta.lncc.br/modelo.php
P0CI25	TRIM49	Taken from: https://www.ncbi.nlm.nih.gov/pmc/articles/PMC4737856/
P0C5K6	VENTXP1	www.cta.lncc.br/modelo.php
P0C2W7	CT47B1	www.cta.lncc.br/modelo.php
P07864	LDHC	www.cta.lncc.br/modelo.php
P07205	PGK2	Taken from: https://www.ncbi.nlm.nih.gov/pmc/articles/PMC4737856/
P04554	PRM2	www.cta.lncc.br/modelo.php
P04553	PRM1	www.cta.lncc.br/modelo.php
P04279	SEMG1	www.cta.lncc.br/modelo.php	3	0	0	7	0	0
O95925	SPINLW1	www.cta.lncc.br/modelo.php
O95473	SYNGR4	Taken from: https://www.ncbi.nlm.nih.gov/pmc/articles/PMC4737856/
O95067	CCNB2	Taken from: https://www.ncbi.nlm.nih.gov/pmc/articles/PMC4737856/
O94993	SOX30	Taken from: https://www.ncbi.nlm.nih.gov/pmc/articles/PMC4737856/
O94818	NOL4	www.cta.lncc.br/modelo.php
O76087	GAGE7	www.cta.lncc.br/modelo.php
O75969	AKAP3	www.cta.lncc.br/modelo.php	2	0	0
O75952	CABYR	www.cta.lncc.br/modelo.php
O75800	ZMYND10	Taken from: https://www.ncbi.nlm.nih.gov/pmc/articles/PMC4737856/	2	0	0
O75638	LAGE-1b	www.cta.lncc.br/modelo.php
O75602	SPAG6	www.cta.lncc.br/modelo.php
O75526	RBMXL2	Taken from: https://www.ncbi.nlm.nih.gov/pmc/articles/PMC4737856/
O75459	PAGE1	www.cta.lncc.br/modelo.php
O75426	FBXO24	Taken from: https://www.ncbi.nlm.nih.gov/pmc/articles/PMC4737856/
O75344	FKBP6	Taken from: https://www.ncbi.nlm.nih.gov/pmc/articles/PMC4737856/
O60829	PAGE4	www.cta.lncc.br/modelo.php
O60732	MAGEC1	www.cta.lncc.br/modelo.php
O60522	TDRD6	www.cta.lncc.br/modelo.php
O60271	SPAG9	www.cta.lncc.br/modelo.php	28	0	-2	15	0	0
O60225	SSX5	www.cta.lncc.br/modelo.php
O60224	SSX4	www.cta.lncc.br/modelo.php
O43482	OIP5	www.cta.lncc.br/modelo.php
O43379	WDR62	Taken from: https://www.ncbi.nlm.nih.gov/pmc/articles/PMC4737856/
O15522	NKX2-8	Taken from: https://www.ncbi.nlm.nih.gov/pmc/articles/PMC4737856/
O15481	MAGEB4	www.cta.lncc.br/modelo.php
O15480	MAGEB3	www.cta.lncc.br/modelo.php
O15479	MAGEB2	www.cta.lncc.br/modelo.php
O15457	MSH4	Taken from: https://www.ncbi.nlm.nih.gov/pmc/articles/PMC4737856/
O15078	CEP290	www.cta.lncc.br/modelo.php	5	0	0
O14965	AURKA	Taken from: https://www.ncbi.nlm.nih.gov/pmc/articles/PMC4737856/
O14645	DNALI1	Taken from: https://www.ncbi.nlm.nih.gov/pmc/articles/PMC4737856/
O14556	GAPDHS	Taken from: https://www.ncbi.nlm.nih.gov/pmc/articles/PMC4737856/				3	1	0
O00295	TULP2	www.cta.lncc.br/modelo.php
C9J3I9	C5orf58	Taken from: https://www.ncbi.nlm.nih.gov/pmc/articles/PMC4737856/
B7ZVY3	GAGE4	www.cta.lncc.br/modelo.php
B2RU33	POTEC	www.cta.lncc.br/modelo.php
A6NKD2	TSPY2	www.cta.lncc.br/modelo.php
A6NER3	GAGE12J	www.cta.lncc.br/modelo.php
A6NEQ0	RBMY1E	Taken from: https://www.ncbi.nlm.nih.gov/pmc/articles/PMC4737856/
A6NEK1	ARRDC5	Taken from: https://www.ncbi.nlm.nih.gov/pmc/articles/PMC4737856/
A6NDK9	GOLGA6C	Taken from: https://www.ncbi.nlm.nih.gov/pmc/articles/PMC4737856/
A6NDE8	GAGE12H	www.cta.lncc.br/modelo.php
A6NDE4	RBMY1B	Taken from: https://www.ncbi.nlm.nih.gov/pmc/articles/PMC4737856/
A4FU69	EFCAB5	Taken from: https://www.ncbi.nlm.nih.gov/pmc/articles/PMC4737856/
A4D1T9	PRSS37	Taken from: https://www.ncbi.nlm.nih.gov/pmc/articles/PMC4737856/
A2RUT3	TMEM89	Taken from: https://www.ncbi.nlm.nih.gov/pmc/articles/PMC4737856/
A2RUB1	C17orf104	Taken from: https://www.ncbi.nlm.nih.gov/pmc/articles/PMC4737856/
A1L429	GAGE12B	www.cta.lncc.br/modelo.php
A1A519	FAM170A	Taken from: https://www.ncbi.nlm.nih.gov/pmc/articles/PMC4737856/
A0A0A6YYL3	POTEB	www.cta.lncc.br/modelo.php

## Sheet: HLA-I TAAs
Peptide Sequence	# benign samples	# malignant samples	Source Protein
ADAIVEKI	0	2	2	Q5T9C2
ADAPVALVV	0	2	2	Q9BQ52
AEEDPKEQV	0	2	2	P01213
AFRPRPNYF	0	2	2	Q8TB36
ALDSHPTIV	0	2	2	Q02363
ANTQVVREV	0	2	2	Q07960
ASLGHILVF	0	2	2	O00168
ASTARHLYL	0	2	2	P39019
ASTSRSLAL	0	2	2	O95721
ATNGVIHII	0	2	2	Q8WWQ8
ATNPISRVL	0	2	2	Q7Z417
AYKFGKTV	0	2	2	Q96BY9
DAAAFFKSV	0	2	2	Q96T83
DAAAFFQSV	0	2	2	Q8IVB4
DAAAKALRI	0	2	2	O95793
DAAATAKEI	0	2	2	Q8N3C7
DAAEFAISI	0	2	2	P15498
DAAELAQHV	0	2	2	Q9UK33
DAAHAQTEV	0	2	2	O94826
DAAISKVQV	0	2	2	Q5T4S7
DAALQMITV	0	2	2	Q8NCM8
DAAMKAMTI	0	2	2	P55265
DAANFRTV	0	2	2	O43795
DAARFPII	0	2	2	Q8TCT9
DADGHFHLI	0	2	2	O95394
DADSRAATV	0	2	2	Q9BYB0
DADSSERII	0	2	2	Q96FZ2
DADYAIKI	0	2	2	Q15427
DAEAKFREI	0	2	2	Q9UBS3
DAEMTTRMV	0	2	2	P40306
DAENAMRYI	0	2	2	P52298
DAEPHQRVV	0	2	2	Q14657
DAFAGLSHL	0	2	2	Q8N135
DAFAPLSHV	0	2	2	P36383,Q5T442
DAFEEKANI	0	2	2	Q15746
DAFGHKSNI	0	2	2	P50613
DAFGKGKQLTV	0	2	2	O94952
DAFHEKYTI	0	2	2	Q14746
DAFKGQVFV	0	2	2	Q8TB72
DAFKIATL	0	2	2	Q9HCJ5
DAFKTLFV	0	2	2	P08621
DAFKTMDV	0	2	2	Q96JG8
DAFLAQHTM	0	2	2	Q13488
DAFLNKNSI	0	2	2	O95477
DAFLSTHL	0	2	2	Q16581
DAFMEANKV	0	2	2	P78312
DAFNQEKV	0	2	2	Q9NQY0
DAFPNIEKV	0	2	2	Q96GS6
DAFQLAVNV	0	2	2	Q96RU2
DAFQQTLII	0	2	2	Q9H422
DAFRQPSLF	0	2	2	Q99683
DAFRQPSLFY	0	2	2	Q99683
DAFRVNVI	0	2	2	Q96CW1
DAFSRMPLM	0	2	2	Q8NEZ4
DAFTFRHFL	0	2	2	Q53HC5
DAFTIKTV	0	2	2	Q9BYX4
DAFVGGHRI	0	2	2	Q99758
DAFVVVHRI	0	2	2	Q6UX71
DAHEFLNYL	0	2	2	O75317,P62068
DAHELFHVI	0	2	2	Q70CQ3
DAHIYLNHI	0	2	2	P04818
DAHLGSSSV	0	2	2	Q8NFQ8
DAHRSHPFI	0	2	2	O14579
DAHRSVLV	0	2	2	Q13469
DAIAEIRAI	0	2	2	Q8N3U4,Q8WVM7
DAIAVHVV	0	2	2	Q6ZNJ1
DAIENKTTV	0	2	2	Q9NVN8
DAIITKATI	0	2	2	Q70EK9
DAIKLQLV	0	2	2	P52306
DAILARTV	0	2	2	P55268
DAILATKV	0	2	2	O95671
DAIPGLKI	0	2	2	Q8TC07
DAIRILGI	0	2	2	Q9NZW5
DAIRLKEI	0	2	2	Q8TD16,Q96G01
DAIRQSNQI	0	2	2	Q9Y6K9
DAIRSNNI	0	2	2	Q9BXC9
DAIRSSVI	0	2	2	Q5JSZ5
DAIRTSEI	0	2	2	Q9BWL3
DAIRVTKTV	0	2	2	Q9BZH6
DAITQQNTI	0	2	2	Q96IZ0
DAKLDKAQI	0	2	2	P0DMV8,P0DMV9,P17066,P48741
DAKLDKSQI	0	2	2	P11142
DAKQLTTTI	0	2	2	Q14511
DAKSTIVSI	0	2	2	Q96JJ7
DAKTVNVI	0	2	2	Q9NVU7
DAKVEPEV	0	2	2	Q9Y4C2
DALAKVTKI	0	2	2	Q96MW5
DALDHYKTV	0	2	2	Q27J81
DALDKIRLI	0	2	2	P14625
DALHKQASV	0	2	2	O15021
DALKEKVI	0	2	2	P31153
DALKMPII	0	2	2	Q9UQB3
DALKNHRTV	0	2	2	Q8NCM8
DALKQSLVV	0	2	2	O60330,Q9Y5G4,Q9Y5G5,Q9Y5G6,Q9Y5G7,Q9Y5G8,Q9Y5H0,Q9Y5H1,Q9Y5H2,Q9Y5H3,Q9Y5H4
DALKVTFL	0	2	2	A6ZKI3,Q17RB0,Q9BWD3
DALLIHDTV	0	2	2	Q96C10
DALLIIPKV	0	2	2	P40227,Q92526
DALLKFSHI	0	2	2	P55061
DALLKSQHI	0	2	2	O75911
DALLQMITI	0	2	2	P13639
DALNIETAI	0	2	2	A6NMY6,P07355
DALNIREAI	0	2	2	Q86TU7
DALQGFKI	0	2	2	P08579,P09012
DALQYLQKV	0	2	2	A8K0Z3,C4AMC7,Q6VEQ5
DALRLWEI	0	2	2	P16050,P18054
DALRLYLI	0	2	2	P41252
DALRPPLQNI	0	2	2	Q14008
DALRQTASV	0	2	2	Q16891
DALRSGLTV	0	2	2	Q53EL6
DALRSILTI	0	2	2	P56192
DALTQINV	0	2	2	P23634
DALVLAKM	0	2	2	P30419
DALVLHKV	0	2	2	Q86U86
DALVNAVI	0	2	2	O95486
DALVTKNLV	0	2	2	P22087
DAMKGTTTI	0	2	2	Q9C0H6
DAMKVAFLI	0	2	2	O95751
DAMKYTIVV	0	2	2	P25705
DAMRLYYV	0	2	2	P36954
DANNAKAVV	0	2	2	P60033
DANPFLQSV	0	2	2	Q96RN5
DANRKTFTV	0	2	2	Q8N3J6
DANVQIASI	0	2	2	Q9UPV9
DAPAAQFM	0	2	2	Q14145
DAPAGRKV	0	2	2	P62917
DAPDVFTV	0	2	2	Q9UKK3
DAPELSHV	0	2	2	P42356
DAPEVHLL	0	2	2	Q08357
DAPFVFAEV	0	2	2	P00488,P21980
DAPGVPRI	0	2	2	P16220
DAPHPLSKI	0	2	2	O95190
DAPHPPLKI	0	2	2	P54368
DAPIGPHL	0	2	2	Q14152
DAPISITL	0	2	2	P21397
DAPISPASI	0	2	2	Q04727
DAPIVAHL	0	2	2	P50416
DAPIVAHLW	0	2	2	P50416
DAPIVNKV	0	2	2	P02751
DAPKAGQLEA	0	2	2	P51532
DAPLNIRSI	0	2	2	Q12931
DAPLQPLV	0	2	2	Q8IYB5
DAPLSPLL	0	2	2	Q96H22
DAPLSPMLY	0	2	2	O43524
DAPMTPKQI	0	2	2	Q8IXJ9
DAPPPYSSI	0	2	2	Q9BT67
DAPPSRVSV	0	2	2	Q14160
DAPRADEI	0	2	2	Q9H501
DAPRIKKI	0	2	2	P02775
DAPTSPASV	0	2	2	Q04726
DAPTSVKI	0	2	2	O00559
DAPVALVVH	0	2	2	Q9BQ52
DAPVVLWL	0	2	2	Q9H3G5
DAPYIFIV	0	2	2	Q8NBN3
DAREIVNNV	0	2	2	Q02880
DAREQQQQI	0	2	2	Q96G75
DARIGSFTI	0	2	2	O95757
DARKTLDSV	0	2	2	P02545
DARLFTEKI	0	2	2	Q659A1
DARNPPVV	0	2	2	P34913
DARNTPLL	0	2	2	O75864
DARPSVNAV	0	2	2	Q13496,Q13614
DASLQPRNV	0	2	2	Q9Y508
DASLVFKV	0	2	2	P61221
DASPPPVKI	0	2	2	P98160
DASTFTINI	0	2	2	O00469,Q02809
DATASFNTI	0	2	2	Q5U5R9
DATATIVVI	0	2	2	P28370
DATKLLPSV	0	2	2	P21675,Q8IZX4
DATNMPAV	0	2	2	P37268
DATTIAKI	0	2	2	P48736
DAVGFSRVI	0	2	2	O95453
DAVISTETV	0	2	2	P51571
DAVKAKLI	0	2	2	Q5T1M5
DAVKFFVAV	0	2	2	O60271
DAVKFFVSV	0	2	2	Q9UPT6
DAVKILKL	0	2	2	Q7Z333
DAVKMTII	0	2	2	Q99569
DAVMGLRV	0	2	2	P04275
DAVQLNVI	0	2	2	Q8WVX9
DAVRIVHI	0	2	2	P46736
DAVRTKMV	0	2	2	Q7L2H7
DAVSKVLQI	0	2	2	P0C0L4,P0C0L5
DAVTAFESI	0	2	2	O14715,P0DJD0,P0DJD1,P49792,Q99666
DAVTAREAI	0	2	2	Q15345
DAWAQLNSI	0	2	2	P18583
DAWASDQKV	0	2	2	Q7Z3J2
DAWKLPKI	0	2	2	P04839
DAYAVKEAI	0	2	2	Q9UPU5
DAYDNFDNI	0	2	2	P53675,Q00610
DAYHNAELFF	0	2	2	Q13496
DAYIPLQI	0	2	2	Q9NWS0
DAYKDQISV	0	2	2	O60271
DAYKGLFEV	0	2	2	Q9HDC9
DAYKTQVRI	0	2	2	Q99578
DAYLPLRL	0	2	2	P28340
DAYLQILI	0	2	2	Q96SU4
DAYLVHLI	0	2	2	Q9Y6V7
DAYPNGLQV	0	2	2	P42892
DAYPTFLAV	0	2	2	P20292
DAYQTREI	0	2	2	Q99996
DAYQVLSTL	0	2	2	Q8N3U4
DAYRALQKL	0	2	2	O95104
DAYRPVGL	0	2	2	O15534
DAYRQAVI	0	2	2	Q9Y2H2
DAYSFSRKI	0	2	2	Q15021
DAYSSFRSV	0	2	2	Q5JTV8
DAYTKKELI	0	2	2	Q9Y490
DAYTSSQKV	0	2	2	Q8NFQ8
DAYTVLTRI	0	2	2	Q9Y230
DAYTVQQL	0	2	2	Q13616
DAYVGYMTI	0	2	2	Q86XK2
DAYVILKTV	0	2	2	P06396
DFDPLPPVTSP	0	2	2	O00499
DFPVAMQI	0	2	2	P53675,Q00610
DGATILKL	0	2	2	P17987,Q99832
DGFKANLV	0	2	2	P22307
DGFLFRYI	0	2	2	Q68DU8,Q96CX2
DGGFVLKV	0	2	2	O75147
DGIVIVKV	0	2	2	P17029
DGIVNPTI	0	2	2	O43313
DGLAFNALI	0	2	2	O43707,P11277,Q9H254
DGLITPTI	0	2	2	Q86TG7
DGLKTLNTV	0	2	2	Q96PQ7,Q9C0H6,Q9NR64
DGLRDLPSI	0	2	2	Q14693
DGLTVHLVI	0	2	2	Q9H347,Q9NRR5,Q9UHD9,Q9UMX0
DGLVVLKI	0	2	2	O15372
DGPRASLV	0	2	2	Q1W6H9
DGRIFGESI	0	2	2	Q8NFH5
DGRISVYSI	0	2	2	O94979
DGRLTICTI	0	2	2	Q15005
DGRVSENTV	0	2	2	Q8N2I9
DGTIFHRSI	0	2	2	Q13356
DGVPVIKV	0	2	2	Q9UHA4
DGWPAMGI	0	2	2	P17844
DGWSALHI	0	2	2	Q7Z6K4
DGWTPLHV	0	2	2	Q9H672
DGYAVDRAI	0	2	2	P14866
DGYEQAARV	0	2	2	P48643
DGYFGGARV	0	2	2	P46019,P46020
DGYRLTLV	0	2	2	Q9BZC7
DGYTIVVRI	0	2	2	O95477
DGYVVKETI	0	2	2	Q15418
DMYEQFQNI	0	2	2	P61011
DMYLAPHV	0	2	2	Q13098
DMYLVPKL	0	2	2	Q9BUI4
DPAKFKSI	0	2	2	Q00169
DPFAFIHKI	0	2	2	Q9UGL1
DPFAGRNVI	0	2	2	Q9NXL9
DPFIIIHSI	0	2	2	Q96RS6
DPFLSEKSV	0	2	2	Q70SY1
DPFQYQLVI	0	2	2	O75881
DPFSSKHNV	0	2	2	Q9UQE7
DPKVQINAI	0	2	2	Q7Z2Z2
DPLHVALEV	0	2	2	Q9C0H5
DPMKARVV	0	2	2	P49458
DPPLVQRL	0	2	2	Q8TER5
DPPPGSHVI	0	2	2	Q96P11
DPPPPMETI	0	2	2	O00629
DPPPVLRV	0	2	2	Q14244
DPPYSRVI	0	2	2	O43164
DPPYTHTI	0	2	2	Q12929
DPRSSPLI	0	2	2	O94973
DPRVSINVV	0	2	2	Q12766
DPSQPQTTI	0	2	2	Q09472,Q92793
DPSSIYLRI	0	2	2	Q9P2D3
DPTEHIPEI	0	2	2	Q9H9Y2
DPVRPSSSV	0	2	2	Q7Z333
DPYDKPNTI	0	2	2	Q92673
DPYGFLTTV	0	2	2	Q7Z3B0
DPYGGHRDV	0	2	2	Q71F56
DPYLLPHI	0	2	2	Q86UE8
DPYRALDI	0	2	2	O14617
DPYRVLGV	0	2	2	Q9Y2G8
DPYSFGRTTI	0	2	2	O94886
DPYSGKLI	0	2	2	Q15149
DPYSGRTL	0	2	2	Q5T4B2
DPYSVKRNV	0	2	2	Q5VYS8
DPYTGQSV	0	2	2	Q15149
DSIVLQSV	0	2	2	P51531,P51532
DSLITPHV	0	2	2	A6NKT7,O14715,P0DJD0,P0DJD1,P49792,Q7Z3J3,Q99666
DSLRVLTV	0	2	2	Q8IZQ1
DSPESRLTV	0	2	2	P16144
DSQILPKI	0	2	2	Q02878
DSRTFITI	0	2	2	P46734
DSYGGLRNV	0	2	2	Q96RU2
DSYPRNPTV	0	2	2	P35610
DSYPVVNLI	0	2	2	Q9UHB4
DSYTLHKI	0	2	2	P62195
DSYTPKVI	0	2	2	Q96BY9
DTFRIPLI	0	2	2	Q99519
DTVKALRV	0	2	2	P08571
DVLLQVETI	0	2	2	Q03001
DVPQVSLI	0	2	2	P38919
EAPSVARI	0	2	2	Q9P246
EAYLGKTV	0	2	2	P11142
EGFQPNRI	0	2	2	Q75N90
EPFADFHRV	0	2	2	Q92673
EPPLSLTI	0	2	2	Q12906
EPPPVSTVV	0	2	2	Q68CZ2
EPYHWPLLV	0	2	2	Q6TCH4
EPYKVYRI	0	2	2	Q02556
EPYLSSREI	0	2	2	Q01082
FAFRYVTTI	0	2	2	Q16594,Q9HBM6
FLHDISDVQL	0	2	2	P27544
FPANVMDVI	0	2	2	P17844
FPFGKIGTV	0	2	2	Q14690
FPFKPPSI	0	2	2	Q8N2K1
FPFPKPALI	0	2	2	Q6ZS27,Q6ZSS3
FPFPTPPSV	0	2	2	Q8IY37
FPFYGKPMRI	0	2	2	P08579
FPINPGLFI	0	2	2	Q7LFL8
FPPFAKGI	0	2	2	Q96S38
FPPPVADFI	0	2	2	O14787
FPPPVFII	0	2	2	Q9NX52
FPSPHILQI	0	2	2	Q99592
FPTLQPTV	0	2	2	Q15334
FPWSEIRNI	0	2	2	P15311,P26038,P35241
FPYAFKEVI	0	2	2	P09884
FPYDANIQI	0	2	2	Q709C8
FPYMTHPSV	0	2	2	Q99700
FPYSGDKILV	0	2	2	P13611
FPYVLKEI	0	2	2	Q9NXF1
FQDPALQL	0	2	2	Q5S007
FSNLQIRET	0	2	2	P14136
GTLSKIFKL	0	2	2	P02686
HAFIQPEI	0	2	2	Q96K76
HAIVFQHI	0	2	2	Q9BRF8
HASQPSLTV	0	2	2	Q15796
HASQPSMTV	0	2	2	P84022
HASTLKGLH	0	2	2	Q53HC0
HATIIPKV	0	2	2	P30153
HGVILPRV	0	2	2	Q9NXD2
HPDSHQLFI	0	2	2	Q13283
HPHPFLNSV	0	2	2	P12980
HPPSHWPLI	0	2	2	P35222
HPRTSITV	0	2	2	Q9NQT4
HPYMFQHI	0	2	2	P51531,P51532
HPYPPGPGV	0	2	2	O43660
HPYRLILTV	0	2	2	P29597
HPYSTQSI	0	2	2	O43157
HVYELLNTI	0	2	2	P55160
IAAPILHV	0	2	2	P36269
IAFHTIPVI	0	2	2	Q6NUM9
IANDRSPLV	0	2	2	O00237
IAPETLRV	0	2	2	O95347
IAPKILQL	0	2	2	Q0VAM2
IAPKITSVI	0	2	2	Q96T58
IAYKFGKTV	0	2	2	Q96BY9
IINTHTLLL	0	2	2	P46940
IPADLRII	0	2	2	P05023
IPDGGVHII	0	2	2	Q8IXT5
IPESSGRIV	0	2	2	Q13469
IPFLPGKI	0	2	2	A1X283,Q5TCZ1
IPFPQHLNI	0	2	2	O14668
IPFPVEKI	0	2	2	Q16236
IPIELIPHI	0	2	2	Q5SW79
IPISNILMV	0	2	2	Q53G44
IPKKEIHTV	0	2	2	Q15257
IPLPLGTITI	0	2	2	P13637,Q13733
IPLPLGTVTI	0	2	2	P05023,P50993
IPMGKSMLV	0	2	2	P01344
IPPDQQRLI	0	2	2	P0CG47,P0CG48,P62979,P62987
IPPEVQRI	0	2	2	Q8N766
IPPGSILI	0	2	2	Q15032
IPPIQVTKV	0	2	2	Q9Y618
IPPLATHTI	0	2	2	P15529
IPPPVIMV	0	2	2	Q9UG63
IPPSISRV	0	2	2	Q9NSI6
IPPVSPSI	0	2	2	Q96B67
IPRENAQI	0	2	2	Q9Y275
IPVAQPSV	0	2	2	Q6ZVM7
IPVSQISTI	0	2	2	Q53GS7
IPWKVLKV	0	2	2	O94919
IPWLQYNEV	0	2	2	O43164
IPYDAKTI	0	2	2	Q9C099
IPYHIVNIV	0	2	2	P49591
IPYLGFKQI	0	2	2	Q14865
IPYLQIRSI	0	2	2	Q8N3I7
IPYLVVKV	0	2	2	Q14008
IPYPLSENNQV	0	2	2	Q14534
IRETSLDT	0	2	2	P14136
IVNGHTLLV	0	2	2	Q96EB1
IVYKSPVV	0	2	2	P10636
KSFWGPLEL	0	2	2	Q7L099
KSIKNVTEL	0	2	2	Q9BY42
KSLVRLLLL	0	2	2	P07998
KSNPIIRTV	0	2	2	P00387
KSTSNITKL	0	2	2	P20393
KSYTHPSSL	0	2	2	O60481,O95409,Q15915,Q96T25
KTINAVQQM	0	2	2	Q7Z388
KTLSHPQQM	0	2	2	Q9Y490
KTVNKITVV	0	2	2	Q8IX04
KTYDKTVAL	0	2	2	Q15008
KVLGDVIEV	0	2	2	P02511
LAEEDPKEQV	0	2	2	P01213
LAPLAKVI	0	2	2	O14556,P04406
LAPLAQTV	0	2	2	Q9NQW6
LAPLIQVI	0	2	2	O00291,O75146
LAPVVKEI	0	2	2	P46940,Q13576
LAYDRMPTL	0	2	2	Q15049
LESLRGTNESL	0	2	2	P14136
LPAADVKNI	0	2	2	Q96AX1
LPAELINQI	0	2	2	Q96RE7
LPAGILPMV	0	2	2	O95793
LPAILQQV	0	2	2	Q4ZIN3
LPALFRDI	0	2	2	Q8IZL8
LPAPPAESV	0	2	2	O00213
LPARLTQV	0	2	2	Q76N32
LPDATSSHRTV	0	2	2	P51610
LPDGRIIKV	0	2	2	P61160
LPDGRTLIV	0	2	2	Q04726,Q04727
LPEDKPRLI	0	2	2	Q9H974
LPEGAFREV	0	2	2	O14498
LPEPSIRSV	0	2	2	P25098,P35626
LPFDHSRVI	0	2	2	P29350
LPFDRVVTI	0	2	2	Q96RD6
LPFEVLQHI	0	2	2	Q8TB52
LPFGKIPIL	0	2	2	O60760
LPFNAQRII	0	2	2	O14867
LPFPAQPPVV	0	2	2	Q5T8P6
LPFRALLQI	0	2	2	O60291,Q96PX1
LPFRVIPLV	0	2	2	Q96CW1
LPFSFEHI	0	2	2	Q93050
LPFSHPLFI	0	2	2	Q86V21
LPFSQPKV	0	2	2	Q9NSU2
LPHKNITSI	0	2	2	Q9HCJ5
LPHLVVSI	0	2	2	Q9H583
LPHPGLQV	0	2	2	Q6DD88
LPHRQDIFI	0	2	2	Q86Y25
LPHVVPTL	0	2	2	Q86Y56
LPIARVLTV	0	2	2	Q9NZR2
LPIDDVLRI	0	2	2	Q96SW2
LPIIANMI	0	2	2	Q7L311
LPIQPAQHI	0	2	2	Q16236
LPKEPQGII	0	2	2	Q01780
LPLARIATV	0	2	2	P40305
LPLDHASLV	0	2	2	O15047
LPLEEGRTV	0	2	2	Q86UU1
LPLLVRVI	0	2	2	O00410
LPLPFPLLEV	0	2	2	Q5IJ48
LPLRVAEI	0	2	2	Q96II8
LPLSSLTHV	0	2	2	Q13416
LPNLQTVTV	0	2	2	Q02447
LPNNRELYI	0	2	2	P38919
LPPEQRQSI	0	2	2	P33240,Q9H0L4
LPPEQVTKV	0	2	2	Q9Y2G1
LPPEVNRI	0	2	2	Q9Y3B4
LPPEYASTV	0	2	2	Q15545
LPPKVLEL	0	2	2	Q7Z412
LPPLKIVTI	0	2	2	Q8N350
LPPLSPYF	0	2	2	O95167
LPPNALRI	0	2	2	O75521
LPPNLYPTV	0	2	2	Q96S59
LPPPAAKTV	0	2	2	Q9P0P0
LPPPGLTI	0	2	2	O75030
LPPPIMLI	0	2	2	Q9Y570
LPPPPMQYI	0	2	2	O43513
LPPPPPNPI	0	2	2	A0MZ66
LPPPPQQKI	0	2	2	Q9BZJ0
LPPPTLRI	0	2	2	Q5I0X4
LPPPTPSQI	0	2	2	Q5VYS8
LPPPVKKI	0	2	2	P54257
LPPRAVQI	0	2	2	Q9BZQ6
LPPVSVFV	0	2	2	Q9Y2J8
LPPYLRVI	0	2	2	P43490
LPPYTFQI	0	2	2	Q16533
LPQEQKAKI	0	2	2	P35221
LPQTLPEI	0	2	2	O43765
LPRDPGSSV	0	2	2	Q8IZJ1
LPREILNLI	0	2	2	Q96CX6
LPRIFTSI	0	2	2	P35232
LPRQDTTSI	0	2	2	P78382
LPSEGGVRI	0	2	2	O95400
LPSEITRTI	0	2	2	Q9P1Y6
LPSHGVPLI	0	2	2	Q9UJX4
LPTKGPTEI	0	2	2	Q8TCD1
LPTRVTAI	0	2	2	P49327
LPVEAMVTI	0	2	2	Q96S55
LPVEVQEV	0	2	2	Q96P16
LPVPHPILI	0	2	2	Q8IV36
LPVQKTQTI	0	2	2	Q14766
LPVRLANI	0	2	2	Q15118,Q15119,Q16654
LPVSPLGSI	0	2	2	Q96MT8
LPVVLQHI	0	2	2	Q9Y6A1
LPVVVISNI	0	2	2	P40763
LPWLAAATV	0	2	2	P04920
LPWPFQGTI	0	2	2	Q9Y4K3
LPWSNPLKV	0	2	2	Q9BV44
LPWTAEQVV	0	2	2	Q14008
LPYDQTRVI	0	2	2	Q99952
LPYDSKHQI	0	2	2	Q9Y2R2
LPYEYKIVI	0	2	2	O15442,Q15777
LPYGLERAI	0	2	2	Q02790
LPYHGESI	0	2	2	P07093
LPYHIYPFI	0	2	2	O75845
LPYKQYNML	0	2	2	Q8NF50
LPYLFHVV	0	2	2	P21359
LPYLPHYI	0	2	2	O15027
LPYLVPKL	0	2	2	Q92616
LPYNPMMV	0	2	2	O14641
LPYPEAIFEI	0	2	2	Q8IXJ6
LPYPQRVV	0	2	2	Q8IYH5
LPYQIKKI	0	2	2	Q5T4S7
LPYQPPAL	0	2	2	Q5SXM2
LPYRWQMLI	0	2	2	Q7Z2W4
LPYSPRVL	0	2	2	Q13286
LPYTGAETRI	0	2	2	P58215
LPYTQSVQI	0	2	2	Q92667
LPYVGMVTI	0	2	2	Q9BY50
LPYVGTSV	0	2	2	Q9UKA1
LQDETNLRL	0	2	2	P14136
LRLEAENNLAA	0	2	2	P14136
LVEAHGTF	0	2	2	Q8IXJ6,Q9NTG7
MAPPPPRSV	0	2	2	Q75N03
MAPRTLLL	0	2	2	P01893,P04439
MPDDHARKI	0	2	2	Q96AE7
MPFDPSKV	0	2	2	O75369
MPFKLAQV	0	2	2	Q7LGC8
MPHGQLTTI	0	2	2	O94900
MPHLSMQQV	0	2	2	O60287
MPIKINLI	0	2	2	P05198
MPILISKI	0	2	2	Q13424,Q13425,Q13884
MPMGPGHASV	0	2	2	Q92585
MPPLVIKV	0	2	2	Q9NZM1
MPPPLPTRV	0	2	2	P14136
MPPPPPQGV	0	2	2	O60216
MPVIPMNTI	0	2	2	O15294
MPYAHGPSV	0	2	2	Q13516,Q7RTU3
MPYESTRV	0	2	2	P23468,Q13332
MPYGWLTEI	0	2	2	Q9HCJ1
NAFLEKKTV	0	2	2	Q99549
NAFLSKSSV	0	2	2	Q63HN8
NAFQYVNSI	0	2	2	Q9NVR2
NAISLPTI	0	2	2	Q9UKI2
NALDKVLSV	0	2	2	Q9BVK2
NAPQIITI	0	2	2	Q70EL1
NAYEYFTKI	0	2	2	Q16611
NAYRQVQEV	0	2	2	Q9BZ67
NGIKVLLI	0	2	2	P14735
NGYTPLHI	0	2	2	P16157,Q01484,Q12955
NPYDSVKKI	0	2	2	O15205
PHHRVIEV	0	2	2	P69849,Q15155,Q5JPE7
PLPPPPPVI	0	2	2	P49750
QGLSIPVI	0	2	2	Q9BWT3
QIRETSLDTK	0	2	2	P14136
QPLPVILHV	0	2	2	Q6VMQ6
QPYYPQHPMV	0	2	2	Q13469
QSNPKVMNL	0	2	2	P50502,Q8NFI4
RNTAVSLEVL	0	2	2	Q9C0H2
RPPRALTI	0	2	2	Q13568
RSIEKSNSV	0	2	2	P33241
RSNEHIREL	0	2	2	P50995
RSSGRVVSL	0	2	2	Q9H0U9,Q9UJ04
RSYEAGTEI	0	2	2	O75936
RSYVSSGEM	0	2	2	P14136
RSYVSSGEMM	0	2	2	P14136
RTEDGQRIV	0	2	2	A3KN83
RTIGVMTMV	0	2	2	P07814
RTQDENPVVHF	0	2	2	P02686
RTVESGLEV	0	2	2	P51610
RVTSKALEL	0	2	2	P55058
SAPRILNV	0	2	2	Q9H9H5
SAYDNVNKV	0	2	2	P28482
SAYEKHLII	0	2	2	Q9HCE9
SAYQGKTSI	0	2	2	Q8N2C7
SDAIPGLKI	0	2	2	Q8TC07
SDAPGVPRI	0	2	2	P16220
SDAYQTREI	0	2	2	Q99996
SILEHQIQV	0	2	2	P33991
SPFPDIPKV	0	2	2	Q9UKK3
SPYDRAVLI	0	2	2	Q9UK28
SPYFTHPTI	0	2	2	Q14938
SPYPWPLNHI	0	2	2	O75431
SSNPNPLMF	0	2	2	Q9P212
SSTSHVPEV	0	2	2	P49327
SSYSRALEM	0	2	2	Q99614
TAAKPAASI	0	2	2	O43670
TAIETKVTV	0	2	2	Q9Y4K1
TAKLPAPSI	0	2	2	Q13094
TALKVLEI	0	2	2	Q5GLZ8
TANSARLEV	0	2	2	P14136
TAPPGVLKI	0	2	2	Q5U651
TASPRSLLV	0	2	2	Q14055
TATMHILVV	0	2	2	Q8N201
TAVESFLTI	0	2	2	Q8NBX0
TGYGMPRQIM	0	2	2	Q9UI15
TGYLNTVTV	0	2	2	P63244
TLMGHMLYL	0	2	2	Q9Y450
TLSKIFKL	0	2	2	P02686
TPFPYNPLI	0	2	2	Q9Y618
TPIERIPYL	0	2	2	Q14865
TPPVVLRL	0	2	2	P06748
TPTHMPTI	0	2	2	Q9P275
TPWLGLIV	0	2	2	P35625
TPYGRPANI	0	2	2	Q7Z401
TPYPYYPKV	0	2	2	Q8N895
VAAPPSIQI	0	2	2	Q96FT9
VAPEVLRV	0	2	2	Q9NX05,Q9NZB2
VARPGGDTI	0	2	2	P49773
VDAQGTLSKIF	0	2	2	P02686
VLADALKSI	0	2	2	P62244
VPADASAHI	0	2	2	Q14679
VPAQVQSEI	0	2	2	Q969K3
VPASVVSRI	0	2	2	Q8IWZ3
VPDTSRIYV	0	2	2	Q9UBK9
VPFHRVDTI	0	2	2	O00182,Q3B8N2,Q6DKI2
VPFPKNFQQV	0	2	2	Q70IA8
VPFSHVNIV	0	2	2	Q8N766
VPFSVPKI	0	2	2	P80217
VPHFPTPSI	0	2	2	O15027
VPHGGFANI	0	2	2	Q8IYU2
VPHPGSITI	0	2	2	Q9C0B0
VPIERIPNM	0	2	2	Q86Y25
VPILAPRI	0	2	2	Q15041
VPILISEI	0	2	2	Q9HD26
VPIVEPEI	0	2	2	P04075,P09972
VPKLQPQI	0	2	2	P78344
VPLDGRPMNI	0	2	2	Q86V81
VPLDKQITI	0	2	2	Q9BVP2
VPLDPMEHV	0	2	2	Q14671
VPLGVISRI	0	2	2	Q13496
VPLKVTMV	0	2	2	O00443
VPLPNVPSI	0	2	2	P59074,Q9H444
VPLPPSQGV	0	2	2	O43292
VPLPTAPNI	0	2	2	Q14204
VPMTPLRTV	0	2	2	Q9P287
VPNNKITVV	0	2	2	P07195
VPNRIIEI	0	2	2	P41218
VPPAALISI	0	2	2	O60907,Q9BZK7
VPPEERLI	0	2	2	Q5IJ48
VPPEILNNV	0	2	2	Q6PD62
VPPEWVPII	0	2	2	P46379
VPPHTPVI	0	2	2	Q8TAF3
VPPKSLEI	0	2	2	Q53SF7
VPPLATNTV	0	2	2	Q9H0E3
VPPPPPTEV	0	2	2	Q8TC92
VPQSHMPEI	0	2	2	P21359
VPRQNVPVI	0	2	2	Q12929
VPYEGVFRI	0	2	2	Q6ZMJ4
VPYGTPLSV	0	2	2	P06276
VPYIGIVTI	0	2	2	P67812
VPYLVGQVV	0	2	2	P06132
VPYPAQSPTV	0	2	2	Q8N6W0
VPYPLPKI	0	2	2	A6NEC2,P55786
VPYRATFI	0	2	2	Q7RTN6
VPYRLNEI	0	2	2	P35573
VPYSRALIM	0	2	2	Q8N2M4
VTSKALEL	0	2	2	P55058
VVYGGKSTI	0	2	2	Q8WWY3
YAYRHPLI	0	2	2	Q9UEY8
YPADLAHKI	0	2	2	P25054
YPDSHQLFV	0	2	2	Q9UN86
YPEAITRLV	0	2	2	Q04206
YPESLVRVV	0	2	2	Q8IY17
YPESVGREV	0	2	2	Q86X10
YPFANKESI	0	2	2	Q5VZL5
YPFHKQPPTYV	0	2	2	Q9BU23
YPFKPPKI	0	2	2	P51668,P68036
YPFKPPKV	0	2	2	P51965,P61077,P62837,Q969T4,Q96LR5,Q9Y2X8
YPFKPPMI	0	2	2	O14933
YPFKSPSI	0	2	2	P62256
YPFPLSHSV	0	2	2	Q9NR11
YPFTLRVV	0	2	2	P35125,Q8NFA0
YPKQSFTMV	0	2	2	Q14847
YPKQTQVSV	0	2	2	P06396
YPLHAIMEI	0	2	2	O76024
YPLHILFV	0	2	2	Q10567
YPLLISRI	0	2	2	Q92974
YPLLLREI	0	2	2	Q9NR81
YPNLQLREI	0	2	2	Q14671
YPPGVKEI	0	2	2	Q29RF7,Q9NTI5
YPPHVQKV	0	2	2	Q9GZR1
YPPNTSKV	0	2	2	P43490
YPPPEVRNI	0	2	2	Q15459
YPRAQLEV	0	2	2	Q5RKV6
YPREEINRV	0	2	2	Q08AF3
YPRISVNNV	0	2	2	P07339
YPSAFHSV	0	2	2	Q96JK2
YPTAHPLV	0	2	2	O95096
YPVEQMTTI	0	2	2	P50876
YPVIIHLI	0	2	2	Q9BW60
YPYGDGNRSV	0	2	2	O95429
YPYGSPPPLI	0	2	2	Q14865
YPYHYAPFL	0	2	2	Q8IZH2
YPYIFHVL	0	2	2	Q9NZB2
YPYRPDTI	0	2	2	O43688
YPYSSVTTF	0	2	2	Q9ULM0
YPYVGILHV	0	2	2	Q8NC56
YRKLLEGEEN	0	2	2	P14136
YVSSGEMMV	0	2	2	P14136
AAADETLRLW	0	1	1	Q12834
AAADSAVRLW	0	1	1	Q6IA86
AAAEITRKL	0	1	1	O00567
AAAKIQASF	0	1	1	Q92686
AAALPAAALW	0	1	1	Q03518
AADEKARKL	0	1	1	Q8NG66
AADETLRLW	0	1	1	Q12834
AADPQIRQF	0	1	1	Q8TEX9
AAEEPSKV	0	1	1	P29966
AAEERPWLW	0	1	1	P27824
AAFDQWREW	0	1	1	Q16555
AAHGISSNW	0	1	1	O00443
AAHSFPLSF	0	1	1	Q9UBP5
AAIVGYKD	0	1	1	P07737
AAKDVHRLR	0	1	1	Q8IX03
AAKKKASL	0	1	1	Q12778
AAKNLQEAEEW	0	1	1	P08670,P41219
AALPAAALW	0	1	1	Q03518
AALPDQSFLW	0	1	1	O75340
AALRALVDQRW	0	1	1	P48681
AANEENRKW	0	1	1	O75368
AANGKLFSR	0	1	1	A2RU30
AANGVIHML	0	1	1	Q9NY15
AAQDRDQIYR	0	1	1	P62995
AAQITQRKW	0	1	1	P01889
AARTIQTAF	0	1	1	Q5JU85,Q6DN90
AARTWLGVW	0	1	1	Q9UII2
AASENIFNR	0	1	1	Q8TF05
AASPHYQEW	0	1	1	Q6SPF0
AATPASAGHVW	0	1	1	P48436
AAYGRSPMV	0	1	1	Q04726
AAYLPRMW	0	1	1	Q9UKK3
ADVDAILARTV	0	1	1	P55268
ADVELNLV	0	1	1	Q8WTW4
AEAPPSEAM	0	1	1	P11137
AEIATTGQLY	0	1	1	Q96GW7
AEKGVRTL	0	1	1	O60664
AELEAARL	0	1	1	Q99543
AEMMELNDRF	0	1	1	P14136
AESDTFFQY	0	1	1	Q1W6H9
AESPVFKEL	0	1	1	Q08357
AFFYFEGTFY	0	1	1	Q92966
AFHPQPVSR	0	1	1	Q96JA1
AFSPVRSVR	0	1	1	Q02363
AGDPVARYF	0	1	1	P19388
AGDTQPRFL	0	1	1	P13762
AGFQRDLGSLR	0	1	1	Q12772
AGGDWFTSR	0	1	1	P30153
AGHTRPSSL	0	1	1	O60307
AGITGVSHR	0	1	1	Q9NV72
AGKKKGFSL	0	1	1	P32455
AGKPAFMGR	0	1	1	Q8IY18
AGKSVHVLR	0	1	1	Q96S66
AGKTRVTL	0	1	1	O43660
AGNYAWVNR	0	1	1	Q9Y3I0
AGSGVYITR	0	1	1	Q96BF6
AIIDGVESV	0	1	1	P23471
AIIEHLYRV	0	1	1	Q8WZ64
AIISQYYNR	0	1	1	Q7Z403
AIISRLVAL	0	1	1	Q9HCD6
AIIVDQRAW	0	1	1	Q7Z3D6
AIKQLDYEW	0	1	1	Q13131
AILDETKGDY	0	1	1	P04083
AILDHNPSI	0	1	1	Q86YS3
AILETAPKEV	0	1	1	Q9P2E9
AIVDKVSSV	0	1	1	Q9UBF2
AKAPHYVL	0	1	1	O94916
AKPGFVIQL	0	1	1	Q6UXH9
ALAAELNQL	0	1	1	P14136
ALADLQEAVKL	0	1	1	Q9C0D5
ALADQWQFLV	0	1	1	Q13813
ALADVVHEA	0	1	1	O14841
ALAEEITLHYA	0	1	1	Q6ZSY5
ALAGELVGV	0	1	1	Q8WUG5
ALALTQTW	0	1	1	P01893,P04439,P13747
ALAQYLITA	0	1	1	P57723
ALASITETI	0	1	1	Q9UBN7
ALAWKTAL	0	1	1	Q9UF11
ALDAASGRLYL	0	1	1	Q96JQ0
ALDEQLFLV	0	1	1	Q96AA8
ALDESHNQNL	0	1	1	O94804
ALDESVARL	0	1	1	A7E2Y1
ALDGGFQMHY	0	1	1	Q9Y6B2
ALDGHLYAV	0	1	1	O94819
ALDHMVEYV	0	1	1	O60664
ALDQKVRSV	0	1	1	P78559
ALFNKGGSVFL	0	1	1	Q8WXG9
ALFPGDVDRL	0	1	1	P11216
ALFPLLPKV	0	1	1	O96006
ALFPVAEDISL	0	1	1	Q9H1I8
ALFSGPLVQA	0	1	1	Q9H1K6
ALFTPQLNNV	0	1	1	Q92854
ALGNVRTV	0	1	1	Q9NUT2
ALHDRAPQL	0	1	1	Q9UBL3
ALHDSSDYL	0	1	1	Q96G23
ALHHAVIFL	0	1	1	Q7Z2K6
ALIAEGIALV	0	1	1	Q14204
ALIAESQRL	0	1	1	Q93100
ALIDRMVNL	0	1	1	P35638
ALIEVGEGVNL	0	1	1	Q86V59
ALINNIVEI	0	1	1	Q75V66
ALKARTVTF	0	1	1	P41597,P51681
ALKGTNESLER	0	1	1	P08670
ALKQRQQQL	0	1	1	Q6PK04
ALKYSVVL	0	1	1	Q9BRS8
ALLAASVALA	0	1	1	P47972
ALLELVPWRA	0	1	1	Q03001,Q9UPN3
ALLGKFINV	0	1	1	O75069
ALLHLIPQV	0	1	1	Q504Y0
ALLLPTGVFQV	0	1	1	Q9UIL8
ALLNTAVHV	0	1	1	A1L3X0
ALLPLLQQA	0	1	1	Q92781
ALLQEIVNI	0	1	1	Q92600
ALLQLGLKY	0	1	1	Q8TEQ8
ALLQQLDTI	0	1	1	Q9BZC7
ALLQQPLFL	0	1	1	Q8N370
ALLSALQAL	0	1	1	Q7Z403
ALLSATALNYL	0	1	1	Q9NRX5
ALMDHGVKV	0	1	1	Q92624
ALMEAMHTV	0	1	1	Q68BL8
ALMEDTGRQML	0	1	1	Q96KR4
ALMEHPEVSQV	0	1	1	O76090
ALNEEAGRLLL	0	1	1	Q16763
ALNEEIVNR	0	1	1	Q9UPN3
ALNGKIYFR	0	1	1	Q9H7B2
ALNSKAYKR	0	1	1	P51531
ALNSMQNFL	0	1	1	Q9Y570
ALRALEGLVYR	0	1	1	Q9Y4R8
ALRGEIETV	0	1	1	P42704
ALRVKTSL	0	1	1	P36956
ALRVLNSYW	0	1	1	P61313
ALSDYSLYL	0	1	1	Q9Y6J9
ALSEVDFQL	0	1	1	Q49AJ0
ALSSKPAEV	0	1	1	Q86VE9
ALTVVIQHL	0	1	1	Q9ULD2
ALVDEYPRL	0	1	1	P30531
ALVSTIIMV	0	1	1	Q96SN7
ALWDLGIIQA	0	1	1	Q9NQT8
ALWDRYMGTLR	0	1	1	O43427
ALYQFSNLL	0	1	1	O15031
ALYTSGHLL	0	1	1	Q92876
AMAARPHSI	0	1	1	P22626
AMASLGALALL	0	1	1	P51571
AMATVTALR	0	1	1	P04075,P09972
AMDSPLLKY	0	1	1	P54920
AMGEKSFSV	0	1	1	Q5VW38
AMIEEVFEA	0	1	1	Q9Y530
AMINSSVHV	0	1	1	Q9BW60
AMKKKIYAM	0	1	1	Q9H2C0
AMKRGEPAIYR	0	1	1	Q9NUL3
AMLENASDIKL	0	1	1	Q8NE71
AMMVWSITY	0	1	1	Q92508
AMNSEGYLY	0	1	1	Q92913
AMQKIATAR	0	1	1	Q13387
AMQKIATTR	0	1	1	Q9UQF2
AMRLKAVL	0	1	1	Q9NZG7
AMSQETYLY	0	1	1	Q7Z3J2
AMSTVVFEY	0	1	1	Q86WI1
AMVERHETQVR	0	1	1	P23508
ANIGTALKF	0	1	1	Q8NF91
ANKERSEAL	0	1	1	Q9UKE5
ANSGAIVKL	0	1	1	Q13813
ANSPWVVQL	0	1	1	O75116,Q13464
ANTARSPQF	0	1	1	Q92576
ANYAPAKNR	0	1	1	Q8WU76
APGKKTSGL	0	1	1	Q9UBU8
APGRRLGPGTRL	0	1	1	P14136
APMFKGVGL	0	1	1	P30531
APPRTPLTAL	0	1	1	P47928
APRPGVLLLL	0	1	1	P15502
APRPNPAQSL	0	1	1	Q8IZ16
APSGLRSQV	0	1	1	Q96HH9
APSNLRFLAT	0	1	1	P02751
APTIVGKSSL	0	1	1	P39656
APTPRIKAEL	0	1	1	Q04724,Q04725,Q04727
APYMRSMM	0	1	1	Q9NRR5,Q9UHD9,Q9UMX0
AQARHPLSTR	0	1	1	Q8NCJ5
AQFPSSGRFW	0	1	1	Q12996
AQHAPLQHR	0	1	1	Q504T8
AQITQRKW	0	1	1	P01889
AQLDRTVGR	0	1	1	O95819,Q8N4C8,Q9UKE5
AQNSGLTLR	0	1	1	O15287
AQNVGTTHDLLD	0	1	1	Q13867
AQQAFEEARRR	0	1	1	Q13951
AQQMITEIRRR	0	1	1	Q5VZ18
AQRSTETALYR	0	1	1	Q14318
AQYENPPHI	0	1	1	O00160,Q12965
ARADHEQQI	0	1	1	Q9Y6D9
ARAGSVRLI	0	1	1	Q6IBS0
ARFEREQLL	0	1	1	Q69YQ0
ARPLLILIV	0	1	1	P05997
ARSPAINLM	0	1	1	Q8IXQ6
ARSPALQVL	0	1	1	Q96EY7
ARVIFITEY	0	1	1	Q9NSY0,Q9UHY1
ARYPNGVVV	0	1	1	Q96JC1
ASAARGAAALR	0	1	1	Q9GZT3
ASADGTIKLW	0	1	1	Q12788
ASAGLPKQQLW	0	1	1	O00623
ASAGNLKPVW	0	1	1	Q8IZ83
ASALWAAAW	0	1	1	Q9NZC2
ASDDGTVRIW	0	1	1	Q9H7D7
ASDDQTIRVW	0	1	1	P53621
ASDFGVRVF	0	1	1	P05121
ASDMLIRQL	0	1	1	P49756
ASDPATKLL	0	1	1	Q02952
ASDTQMKLLY	0	1	1	Q5TA89
ASDVLARFL	0	1	1	Q8N392
ASEDRSVRIW	0	1	1	Q9NNW5
ASEFGNHYL	0	1	1	Q15393
ASEKHQHMY	0	1	1	P50416
ASELVAELSTLY	0	1	1	Q8IXH7
ASEPGARSM	0	1	1	Q99523
ASFDGISKF	0	1	1	P12955
ASFEKASEL	0	1	1	P55040
ASFGGLASR	0	1	1	P48637
ASFGSFHLI	0	1	1	P22670,P48378,P48380
ASFGTFEQW	0	1	1	Q9BYK8
ASFIGGIRW	0	1	1	Q9NQQ7
ASFKMDPLISW	0	1	1	Q9HCP6
ASFLRKNQR	0	1	1	O75155,Q86VP6
ASFPNVSSF	0	1	1	Q4J6C6
ASFPSFVAV	0	1	1	Q99767
ASGRFGQDF	0	1	1	Q9Y490
ASGYPVKV	0	1	1	P26640
ASHLGGAVF	0	1	1	Q16143
ASHPRGLLQNR	0	1	1	Q7Z6B7
ASIAHTETF	0	1	1	P49419
ASIDQRLTFW	0	1	1	Q9NNW5
ASISGVKQL	0	1	1	Q9NSC2
ASISHFMQF	0	1	1	A5YKK6
ASISKANSF	0	1	1	P0C0L4
ASISKASSF	0	1	1	P0C0L5
ASISLAQYL	0	1	1	Q15365,Q15366
ASKDLKVKR	0	1	1	P0C0S5,Q71UI9
ASKEQYYVR	0	1	1	Q8TD16
ASKESDIEQLR	0	1	1	Q13464
ASKGELQMW	0	1	1	O14787
ASKGELQNW	0	1	1	Q92973
ASKGPEALQEF	0	1	1	Q2TAL8
ASKKLDLEAW	0	1	1	P49591
ASKLPVKW	0	1	1	Q06418
ASKMESTIKPR	0	1	1	Q9BRQ6
ASKPLHVRR	0	1	1	Q13506
ASKPTVQER	0	1	1	Q9BX70
ASKSRVQLF	0	1	1	Q9Y3Z3
ASKVTEQEW	0	1	1	P09497
ASLGTDGSHYW	0	1	1	O14531,Q16555
ASLGTDGTHYW	0	1	1	Q14117,Q14194
ASLNLPAVSW	0	1	1	P35221
ASLPLRVSF	0	1	1	O96005
ASLQNQIVW	0	1	1	P51648
ASMPWGDPNYR	0	1	1	Q9Y508
ASNDMYHSR	0	1	1	P01034
ASNPKFSSR	0	1	1	Q9UKA4
ASNPKILSL	0	1	1	O94903
ASNPRGLFV	0	1	1	Q00978
ASNPVGTVV	0	1	1	Q02246
ASNSVILHL	0	1	1	O75973,Q86Z23
ASNSVLQSR	0	1	1	Q9ULH7
ASRAMIENF	0	1	1	P41227,Q9BSU3
ASRGPIAFW	0	1	1	Q9UNF1
ASRNIVQNYR	0	1	1	Q9BWM7
ASRPGFLTFW	0	1	1	Q6ZS17
ASRPGLLF	0	1	1	P02776
ASRPPVTL	0	1	1	Q15365,Q15366
ASRPPVTLR	0	1	1	Q15365,Q15366
ASRVLISTDVW	0	1	1	P38919
ASSDKTVEV	0	1	1	Q92793
ASSDSTLRF	0	1	1	Q562E7
ASSNMHEAEEW	0	1	1	P14136
ASSPEHPEL	0	1	1	Q96G74
ASSPHGLVM	0	1	1	Q5JPI3
ASSSYNMVI	0	1	1	P63092,Q5JWF2
ASTAIAAAQW	0	1	1	P52756,P98175
ASTEQAPEL	0	1	1	P24821
ASTKYQKVY	0	1	1	P26232
ASTSSRPTF	0	1	1	Q93052
ASTVARPVF	0	1	1	O94955
ASTVRILEV	0	1	1	P20674
ASVNVADLW	0	1	1	O95271
ASVRIYYQY	0	1	1	Q16816
ASWMPMFQR	0	1	1	P81172
ASYDDTVKL	0	1	1	O76071
ASYPELRLF	0	1	1	O75718
ASYRQVASF	0	1	1	Q9UKK3
ASYSGKAADVW	0	1	1	Q96RU7
ATAAVARGW	0	1	1	Q9Y4P3
ATADVEWRW	0	1	1	Q96G21
ATANLEAKW	0	1	1	Q7Z7G8
ATAPPHVTV	0	1	1	Q8N1G4
ATAPVGINM	0	1	1	Q15788
ATAYRPDWNR	0	1	1	Q8WWX9
ATDPSARTL	0	1	1	P08243
ATDTKNVQF	0	1	1	P04899,P08754,P63096
ATFGYPFRL	0	1	1	Q16563
ATFLPKWTR	0	1	1	Q02318
ATFPDPNVKY	0	1	1	P22415
ATFPKEIQM	0	1	1	O00571,O15523
ATGAALGSLMW	0	1	1	Q9UF11
ATGPSGLRV	0	1	1	Q9BXP2
ATHVPTVW	0	1	1	O94844,Q9BYZ6
ATIGLTKTF	0	1	1	Q9NY25
ATIPNARQF	0	1	1	P42285
ATIPYHPSL	0	1	1	P57723
ATIRPWSTF	0	1	1	Q9UI14
ATKAKQFQR	0	1	1	Q8IXQ6
ATKDTRALR	0	1	1	O94776
ATKIQASFR	0	1	1	P17677
ATKKEITFF	0	1	1	P20592
ATKKLIGEW	0	1	1	Q9UHV7
ATKLHSQL	0	1	1	Q765P7
ATKLHSQLR	0	1	1	Q765P7
ATKPMIEAR	0	1	1	Q86SK9
ATKPSLFLF	0	1	1	P14384
ATKSQGALAGR	0	1	1	Q9H6H4
ATKTFVDFF	0	1	1	Q53GQ0
ATKVLGTVKW	0	1	1	P16989,P67809
ATLEDVASHW	0	1	1	Q9H093
ATLKGNAAW	0	1	1	P07814
ATLLITRQF	0	1	1	Q9HCE9
ATLLMKQAW	0	1	1	Q92567
ATLPNQVHR	0	1	1	O43236,Q99719
ATLQATLW	0	1	1	Q5IJ48
ATLRISQSF	0	1	1	Q9HBW9
ATLRVSEGRAR	0	1	1	Q9BRK4
ATLSGIYRY	0	1	1	O43638
ATNILTATR	0	1	1	Q15057
ATNKPKITW	0	1	1	Q12816
ATNPESKVF	0	1	1	P27348
ATPASAGHVW	0	1	1	P48436
ATQTQFFHV	0	1	1	Q16666,Q6K0P9
ATRAALQAR	0	1	1	P61586
ATRAGLQVR	0	1	1	P08134
ATRDELPYTF	0	1	1	P78316
ATRKAFTTF	0	1	1	Q14643
ATRLIQEEF	0	1	1	Q76NI1
ATRLLAEKR	0	1	1	Q14244,Q3KQU3
ATRTAQAIF	0	1	1	P06756
ATSDLNIKV	0	1	1	Q16585
ATSGDYLRVW	0	1	1	P61962
ATSGLIREL	0	1	1	Q9NZM4
ATSGVHSNF	0	1	1	Q6NUN9
ATSKFMEFY	0	1	1	P25101
ATSKPMSF	0	1	1	Q9NZB2
ATSKYLIGW	0	1	1	O43166
ATSPQSPLM	0	1	1	O60381
ATSQAQAGW	0	1	1	O95864
ATSQLIGTIFF	0	1	1	Q9UGH3
ATSTEKSVAW	0	1	1	Q8WZ64
ATSTKVAVTW	0	1	1	P42658
ATTHLSPEL	0	1	1	Q96T76
ATTILQHW	0	1	1	P78527
ATTSSYYGR	0	1	1	Q9BQ04
ATVDFTELEW	0	1	1	Q8N4L1
ATVGLIRNL	0	1	1	P35222
ATVKKGKPELR	0	1	1	P62829
ATVPGLLKV	0	1	1	Q96S97
ATVRQKLQDETN	0	1	1	P14136
ATVTNAVSW	0	1	1	Q9BXS5
ATWAVPTVR	0	1	1	Q6PJG6
ATWLPFAR	0	1	1	Q9NSA2
ATYGAYKQR	0	1	1	Q86VI4
ATYMKPEMW	0	1	1	B5ME19,Q99613
ATYRGDIYF	0	1	1	Q9NRV9
ATYTLEKKF	0	1	1	Q96JG8
AVAAHIQEV	0	1	1	Q3V6T2
AVAAVLTQVVW	0	1	1	Q99720
AVADNLLFY	0	1	1	P24043
AVASKEDSW	0	1	1	Q7Z417
AVDAARLHY	0	1	1	Q2M389
AVDSTVKVW	0	1	1	Q6Q0C0
AVFDKFIRY	0	1	1	A6NE02
AVFPEGALTKR	0	1	1	Q01484
AVGDGPPRV	0	1	1	Q08345
AVIENRALW	0	1	1	Q4VNC1
AVIGYLSTR	0	1	1	Q86U38
AVKAKLISR	0	1	1	Q5T1M5
AVKALNEMW	0	1	1	Q29RF7,Q9NTI5
AVKDWANQR	0	1	1	P38432
AVKGILEQGW	0	1	1	Q99627
AVKKKLQL	0	1	1	Q96JC1
AVKLERMLTER	0	1	1	P37837
AVKNDFQIW	0	1	1	Q8NBM4
AVKPDGVQR	0	1	1	O00746,Q13232
AVKQKQIRR	0	1	1	Q9NX24
AVKQWEQRW	0	1	1	Q9Y2X0
AVKSQGAITER	0	1	1	Q6NUK4
AVLGPLGLQEV	0	1	1	Q9BU02
AVLGQHHNY	0	1	1	Q5SQ64
AVMTPQELW	0	1	1	O75153
AVNKFGVGR	0	1	1	Q8WZ42
AVNKMDQVNW	0	1	1	Q9Y450
AVNPKFLAV	0	1	1	Q9BR76
AVNPLLRVI	0	1	1	P46060
AVNSVSVYR	0	1	1	Q07890
AVQGKQFHW	0	1	1	P26012
AVQLRWGPR	0	1	1	P08648
AVQPVLVSR	0	1	1	Q7L5N7
AVQQASLVSNR	0	1	1	Q8IXK0
AVQVPVKGR	0	1	1	Q5JSZ5
AVRAYNGENW	0	1	1	O75718
AVREVLHGNQR	0	1	1	P62906
AVSEAVRQLW	0	1	1	Q5H9E4
AVTALAARTW	0	1	1	Q9UII2
AVWIEDQNW	0	1	1	P52630
AVYGKAQNR	0	1	1	Q9Y646
AVYNPAGNEDY	0	1	1	Q5T481
AVYTTTVHW	0	1	1	Q6P2Q9
AWKSWTALR	0	1	1	Q96JJ7
AYHRVFVNR	0	1	1	P49902
AYIGGIHYR	0	1	1	P23634
AYINHLVER	0	1	1	P49754
AYKDPEKNWNR	0	1	1	O95347
AYKNVVGAR	0	1	1	P31946,P61981,P63104,Q04917
AYKSILQER	0	1	1	P13010
AYLAWRLAR	0	1	1	O75521
AYLEDFYTR	0	1	1	Q9P0Z9
AYMQYIHHR	0	1	1	A7E2V4
AYNETFSNR	0	1	1	Q92503
AYNRYFRKR	0	1	1	P08493
AYRPPPSER	0	1	1	Q6ZT52
AYVPFGAGRHR	0	1	1	Q16850
DAAAPQTMV	0	1	1	Q3SYG4
DAAEFRVV	0	1	1	O94832
DAAEIRLV	0	1	1	P19338
DAAIFRTL	0	1	1	Q13275
DAAIVEKI	0	1	1	Q8IZH2
DAAKALNLV	0	1	1	Q6XUX3
DAAKILIVI	0	1	1	P20702
DAAKQINI	0	1	1	Q08116
DAAKVYYI	0	1	1	Q6NXP0
DAALLAAYI	0	1	1	Q7Z6J6
DAAQQVILV	0	1	1	Q53EP0
DAAVEMKRI	0	1	1	Q16643
DAAVHQRI	0	1	1	Q96P16
DADPNFDRLI	0	1	1	Q9Y2K2
DADPRVALV	0	1	1	Q7Z2W4
DAELATRAI	0	1	1	P35222
DAETGERLV	0	1	1	O95407
DAFAHLPAL	0	1	1	O95263
DAFARAFQV	0	1	1	P08253
DAFFSDTQI	0	1	1	Q8TDJ6
DAFIGLPHL	0	1	1	O95970
DAFKIWVI	0	1	1	Q9UH65
DAFKTSEL	0	1	1	Q9H2J7
DAFLFNEL	0	1	1	Q9Y230
DAFPDQVAI	0	1	1	P06737
DAFPKRIL	0	1	1	O14628
DAFPNIDKI	0	1	1	Q5VST6
DAFPVGEV	0	1	1	O95985
DAFPVHRV	0	1	1	Q9P2N7
DAFQLERAI	0	1	1	Q14152
DAFQLPGL	0	1	1	Q99062
DAFRQPSL	0	1	1	Q99683
DAFSFTSKV	0	1	1	Q9BY41
DAGPVFVKV	0	1	1	Q9H479
DAGRLLYI	0	1	1	Q03164
DAHRLHHV	0	1	1	O75083
DAHSNLASI	0	1	1	O15294
DAHSTLAKI	0	1	1	P43489
DAHVEHSI	0	1	1	Q9NZC2
DAIHQLGFI	0	1	1	Q9Y2H1
DAIHSMGFI	0	1	1	Q13464
DAIHSMGLI	0	1	1	O75116
DAIITKASI	0	1	1	Q9UPT9
DAIKEIAKV	0	1	1	Q13129
DAIKLMNI	0	1	1	Q9ULT6
DAIKTTLLV	0	1	1	Q9UBK8
DAILTEAI	0	1	1	Q5SSJ5
DAIRSLASV	0	1	1	Q9BQ39
DAIVVRKM	0	1	1	Q14997
DAKILSNVI	0	1	1	Q7Z401
DAKKLSTI	0	1	1	Q96N67
DAKQFAAI	0	1	1	Q14139
DAKRLIAV	0	1	1	Q63HN8
DAKRQLEI	0	1	1	Q8N5G2
DALANLKV	0	1	1	P49591
DALDHVIDI	0	1	1	Q969U6
DALDVANKI	0	1	1	P62750
DALEKIKAI	0	1	1	Q13042
DALGSMLI	0	1	1	Q16637
DALHQATAV	0	1	1	Q86UZ6
DALILKHI	0	1	1	Q9NRY4
DALKAITEV	0	1	1	O94887
DALKALRL	0	1	1	Q03468
DALKELQI	0	1	1	Q8IWZ6
DALKKMLL	0	1	1	P39210
DALKTLSL	0	1	1	Q5H8A4
DALKVINKV	0	1	1	Q9UPN3
DALLGKATI	0	1	1	Q9H0M0
DALLIQKL	0	1	1	Q5THK1
DALLSALSI	0	1	1	Q01082
DALNRPLNI	0	1	1	O14787
DALPAHLLV	0	1	1	Q96C00
DALPILKI	0	1	1	A6NDL8
DALQILHI	0	1	1	Q9Y4F4
DALQKQREV	0	1	1	O95239,Q2VIQ3
DALRAQMV	0	1	1	Q14160
DALRELSI	0	1	1	Q15034
DALRLNLL	0	1	1	Q8WXI9
DALRPSVV	0	1	1	Q92616
DALRQMQV	0	1	1	P42229
DALSKMVII	0	1	1	Q9UH36
DALSNFHFI	0	1	1	O00566
DAMEYHTKI	0	1	1	Q8N3J2
DAMGMNMI	0	1	1	P04035
DAMIFNNI	0	1	1	O60346
DAMKRIVGM	0	1	1	O00203
DAMKRVEEI	0	1	1	Q9UHA3
DAMPRVPDV	0	1	1	Q15149
DAMSILETI	0	1	1	Q8NFC6
DAMYVKLI	0	1	1	Q15369
DANIKSPAL	0	1	1	Q96PU8
DANLQVENV	0	1	1	P46939
DANPRAGLI	0	1	1	Q5T2T1
DANPYDSVKKI	0	1	1	O15205
DANTLPKI	0	1	1	P53367
DAPDIANI	0	1	1	Q00610
DAPDLLKV	0	1	1	O95436
DAPESIQF	0	1	1	Q9H269
DAPFVINAI	0	1	1	Q9H6L2
DAPIAKVGV	0	1	1	Q9UHB6
DAPIQLSKI	0	1	1	Q9NUQ8
DAPKVNAV	0	1	1	Q96QB1
DAPLDLKI	0	1	1	Q6EMB2
DAPSGTRVV	0	1	1	Q9UN70
DAPSVNKL	0	1	1	Q8WU20
DAPSVSTF	0	1	1	Q8N823
DAQEILRI	0	1	1	O43147
DAQGLQLLV	0	1	1	Q6NXE6
DAQGQFLTV	0	1	1	Q13315
DAQLIAQSI	0	1	1	Q02410,Q99767
DAQLRRTL	0	1	1	Q9H4A3
DAQMHTVTI	0	1	1	Q9BYM8
DAQQQKRSI	0	1	1	Q15149
DAQSRPTSL	0	1	1	Q9BY12
DARKLISI	0	1	1	Q9UPU7
DARKPPVI	0	1	1	B1AJZ9
DARPGMPSV	0	1	1	Q9NTZ6
DARSAPLI	0	1	1	Q6PIU2
DARSYTAAV	0	1	1	Q9NYA4
DARTFYII	0	1	1	Q8IUR0
DARTQWIEV	0	1	1	Q8IUX7
DARVAITI	0	1	1	O60291,Q96PX1
DARVVGEI	0	1	1	Q9H0A9
DARWWAVVV	0	1	1	Q8TB61
DASAPRLMV	0	1	1	O75534
DASKAVEI	0	1	1	Q14966
DASKCTVTV	0	1	1	P21333
DASLLKKV	0	1	1	Q9UBB4
DASNTISII	0	1	1	P54803
DATETTITI	0	1	1	P02751
DATKISTV	0	1	1	A6NLU5
DATLTSVI	0	1	1	O43462
DATVIPHL	0	1	1	Q8IUR7
DAVAQSTRI	0	1	1	P60174
DAVASLLIV	0	1	1	Q9UBK5
DAVFVLKPV	0	1	1	Q9H1A3
DAVKALKA	0	1	1	Q9Y315
DAVLQAVI	0	1	1	Q9H4P4
DAVNLEKI	0	1	1	Q9H0K1
DAVNVQKI	0	1	1	P30876
DAVQFANRV	0	1	1	Q53EU6,Q86UL3
DAVRIPTV	0	1	1	Q9P206
DAVRLINI	0	1	1	Q96BP3
DAVTFITYV	0	1	1	Q14204
DAVTSVKV	0	1	1	Q9H0F7
DAVVLNEL	0	1	1	Q9Y2A7
DAVVMPKI	0	1	1	Q8WVS4
DAVYGQKEI	0	1	1	Q13283
DAWKELTI	0	1	1	Q9NNW5
DAWKELTIV	0	1	1	Q9NNW5
DAWLRAQVI	0	1	1	Q8NHU6
DAWLVHSV	0	1	1	Q9Y4A8
DAWNTVSR	0	1	1	Q9Y5L4
DAWQDGAVLQI	0	1	1	Q6L8Q7
DAWSVHTV	0	1	1	Q5R3I4
DAYDGKDYI	0	1	1	P04439
DAYDHYSAI	0	1	1	Q9Y2K2
DAYDVPRGV	0	1	1	Q14511
DAYKEKYEKLV	0	1	1	O75444
DAYMTRSL	0	1	1	O94967
DAYPQRIKF	0	1	1	O75665
DAYQQKLV	0	1	1	Q5T1M5
DAYTAPAL	0	1	1	Q9BY77
DAYTHPQF	0	1	1	P61221
DAYTHPQFV	0	1	1	P61221
DENPVVHFFK	0	1	1	P02686
DFFNYAGLQR	0	1	1	P08236
DFKIRTVEI	0	1	1	Q15286
DFNVKKLAA	0	1	1	Q9Y371
DGAPPPNQI	0	1	1	Q12974
DGARVPLL	0	1	1	A7KAX9
DGFAFQNLV	0	1	1	Q9UKI8
DGFTPLAV	0	1	1	P16157,Q01484,Q12955
DGHTYLNTV	0	1	1	Q9C0H6
DGIIVNII	0	1	1	Q96DN5
DGIKIVKI	0	1	1	Q9UI47
DGIKTTLV	0	1	1	Q8IZV5
DGIRLPAV	0	1	1	Q15311
DGKEIYNTI	0	1	1	P20936
DGKKKISTV	0	1	1	P37108
DGLKFASV	0	1	1	Q9ULD9
DGLKKISSL	0	1	1	O15075
DGLLQKITV	0	1	1	Q9Y334
DGLNYIPKI	0	1	1	Q6EKJ0,Q86UP8
DGLTALHV	0	1	1	P20749
DGLVKVQV	0	1	1	O75935
DGMAFNALI	0	1	1	Q01082
DGPGILRI	0	1	1	Q8WXG9
DGPLSSRV	0	1	1	Q8IWZ3
DGRIMGFV	0	1	1	P52630
DGRQFFSSV	0	1	1	Q9ULM0
DGSSLPADVHRY	0	1	1	Q96KA5
DGTRLLLI	0	1	1	Q9UKK3
DGTYTLII	0	1	1	O43242
DGVLIWKI	0	1	1	Q9BUZ4
DGVTMQVTV	0	1	1	Q9UBF2
DGWSYLNTV	0	1	1	Q96PQ7,Q9C0H6,Q9NR64
DGYAFQNLI	0	1	1	Q86UE8
DGYAGHVII	0	1	1	Q8NEN9
DGYAVKEL	0	1	1	Q96AJ1
DGYEVENLI	0	1	1	O94941
DGYHPTSV	0	1	1	Q7Z6G8
DGYKVVFV	0	1	1	Q86VX9
DGYLEKLQI	0	1	1	Q00537
DGYMPREL	0	1	1	Q6PID8
DGYPALKV	0	1	1	Q8IX03
DGYRLDEI	0	1	1	Q8IW50
DIHEKQDTL	0	1	1	Q8WXA3
DIHFHSPA	0	1	1	P10909
DIKAKAQL	0	1	1	Q76L83
DIKESHLIEL	0	1	1	Q9NSI8
DIKKKVIA	0	1	1	Q9UKA1
DIKPQNLL	0	1	1	P49840,P49841
DIKVKEEQL	0	1	1	O94880
DILEDYLIQR	0	1	1	Q8TD26,Q9HCK8,Q9P2D1
DINKRGASYIL	0	1	1	P30740
DINNRLESL	0	1	1	Q9UPU9
DINSKKVL	0	1	1	O95996
DIQMRSKSL	0	1	1	P32456
DIQRKVYEL	0	1	1	Q9Y5W8
DITTKHML	0	1	1	P30153
DIYDQKLTL	0	1	1	Q15417
DIYSKFDVI	0	1	1	P54619,Q9UGJ0
DLAQRHGL	0	1	1	Q9H7M9
DLERKIESL	0	1	1	P14136
DLGKKWTL	0	1	1	Q96PQ0
DLGVKQKSEL	0	1	1	Q7L099
DLHKKPIQM	0	1	1	Q08AD1
DLKAARQL	0	1	1	Q96AJ1
DLKEKTKT	0	1	1	P46821
DLKGKPVAV	0	1	1	Q9UBZ9
DLKKGTQL	0	1	1	P61201
DLKTHGFTL	0	1	1	P20807
DLLGQFLLY	0	1	1	Q8IZL9
DLMPKTIM	0	1	1	P50570,Q05193
DLMTKSDI	0	1	1	Q13889
DLQKKPLL	0	1	1	Q4J6C6
DLRIKTSDV	0	1	1	P26196
DLRKQVEEL	0	1	1	P78347
DLRTKATIEL	0	1	1	P51532
DLSQVAAI	0	1	1	P07196
DLSSKTAL	0	1	1	Q96T23
DLYRKVML	0	1	1	Q8NE65,Q9H8G1
DMASRVQL	0	1	1	Q9UNS2
DMKAKVASL	0	1	1	Q07065
DMKKMTAVF	0	1	1	Q6ZMI0
DMLQVRKV	0	1	1	Q8TAF3
DMNIRDQPF	0	1	1	Q86X95
DMQRKVEL	0	1	1	Q4G0S7
DMRQTVAV	0	1	1	P68104,Q05639,Q5VTE0
DMYTKKNV	0	1	1	Q8TAQ2
DNSIKPQEL	0	1	1	P30279
DPAASLPII	0	1	1	Q9C0F1
DPAIMRAV	0	1	1	Q86TB9
DPAKFISV	0	1	1	Q9H9Y4
DPAYSSKV	0	1	1	Q8N163
DPFAGRNV	0	1	1	Q9NXL9
DPFAPSRV	0	1	1	Q96KG9
DPFPGSPAI	0	1	1	Q6P9B9
DPFQQTFIV	0	1	1	Q86Z02
DPFVAFHI	0	1	1	O60427
DPGPILRI	0	1	1	O15050
DPIGKATLV	0	1	1	Q8WUM4
DPLAVDKI	0	1	1	P60903
DPLDKSIVI	0	1	1	Q15029
DPLEKQQL	0	1	1	Q17RY0
DPLKATHAV	0	1	1	Q9Y5P4
DPLKETATI	0	1	1	Q8IZQ1
DPPIARLSV	0	1	1	Q14697
DPPIIIFV	0	1	1	Q9BUQ8
DPPNWQQLV	0	1	1	Q9NZN5
DPRQYADTV	0	1	1	P08571
DPVHKVAVI	0	1	1	Q9HBF4
DPVILSKI	0	1	1	Q99550
DPVILTTI	0	1	1	Q9UPU5
DPVQPQKVV	0	1	1	Q16775
DPYALRSV	0	1	1	P15735
DPYKHKVNI	0	1	1	P42345
DPYPVQLI	0	1	1	P35711
DPYSGSTI	0	1	1	Q15149
DPYTGQQI	0	1	1	P58107,Q15149
DQRQKSMGL	0	1	1	Q9Y266
DQYKFLAV	0	1	1	Q9NRX3
DRKIQQESL	0	1	1	Q5JRA6
DSASLPKV	0	1	1	Q8IYL3
DSELQREGVSHY	0	1	1	Q969N2
DSFESRSI	0	1	1	P25054
DSFLGQTSI	0	1	1	Q9Y6Y8
DSFVFRKV	0	1	1	O95573
DSIIVKEV	0	1	1	P52789
DSILLTHI	0	1	1	P46821
DSPFIAHI	0	1	1	Q14315
DSPVAHLV	0	1	1	Q9NPG4
DSRAFSTV	0	1	1	Q9ULV3
DSVIISRI	0	1	1	Q8N3R9
DSVLLTHI	0	1	1	P78559
DSWLQVQSV	0	1	1	Q05193
DSYINVQEI	0	1	1	Q7Z333
DTDKTPQSIY	0	1	1	Q8N1D5
DTDSAIGSFRY	0	1	1	Q5VZP5
DTHSKRTL	0	1	1	P08670
DTIRRFQSV	0	1	1	Q00610
DTKEEILM	0	1	1	Q96KN2
DTVATLLE	0	1	1	P09543
DTYEARESI	0	1	1	P42356
DTYKALVV	0	1	1	Q8WXH0
DVDTLHTV	0	1	1	Q96NJ5
DVFNVPLVI	0	1	1	P23381
DVFPHLPLI	0	1	1	P36776
DVHIQINSI	0	1	1	Q5M7Z0
DVIQKGSSL	0	1	1	Q6P2H3
DVKPHNVM	0	1	1	P19784,P68400,Q8NEV1
DVLHKKAL	0	1	1	Q9Y272
DVLQRHTL	0	1	1	Q86VP3
DVNKKFSV	0	1	1	O75436
DVVSKIYI	0	1	1	Q9HB90,Q9NQL2
DVYETIISI	0	1	1	Q9C0G0
DYQGRQEIFL	0	1	1	Q8TEZ7
EAANKVVL	0	1	1	Q9NX08
EAFEKHYL	0	1	1	P48553
EAFLRSEAL	0	1	1	A5YM72
EAFSDHPAI	0	1	1	Q9C0C6
EAHSRMVI	0	1	1	Q16555
EAIKALEV	0	1	1	P52739
EAIQRQSTL	0	1	1	Q96PY5
EAKEKIYL	0	1	1	Q9P2J5
EAKPKNLEL	0	1	1	Q96D09
EAKPKVEAI	0	1	1	Q86T65
EALDRVLEI	0	1	1	O60658,O95263
EALEAARI	0	1	1	P27635,Q96L21
EALQRALEM	0	1	1	Q8WV99
EARVKAEL	0	1	1	Q92994
EAVHRAVAL	0	1	1	O95072
EAWPALQI	0	1	1	Q969E8
EAYLSRLGV	0	1	1	P11172
EAYPHFMSI	0	1	1	Q9Y4D1
EEINRQVTY	0	1	1	Q14517
EEIREILL	0	1	1	Q8N4U5
EETQTLVREY	0	1	1	P26641
EGEESRISL	0	1	1	P08670
EGHQRAIM	0	1	1	O75955
EGHSKTIL	0	1	1	Q9H2Y7
EGKIKYDAI	0	1	1	Q13573
EGLRVLVV	0	1	1	O75110
EGYEQRTTV	0	1	1	Q9HCE7
EIDDIGYALY	0	1	1	Q96C03
EIKNKKGTEL	0	1	1	P35241
EIKQKLMQI	0	1	1	Q9Y6K8
EIKSKTYQV	0	1	1	Q8IVN3
EIRKHYLSL	0	1	1	Q4LE39
EIRTQYEAM	0	1	1	P14136
ELAKHHVL	0	1	1	Q03001,Q9UPN3
ELAQKTTTL	0	1	1	O60282
ELEQRMSAL	0	1	1	O60941,Q9Y4J8
ELIEKNSQL	0	1	1	Q15714
ELIIKTVL	0	1	1	Q6GYQ0
ELIQKAKL	0	1	1	P27348
ELKEKFTAF	0	1	1	P41222
ELKKKVQF	0	1	1	O60333,Q12756
ELKNKYYQV	0	1	1	P32456
ELKNVKYEL	0	1	1	Q92878
ELKQAQTL	0	1	1	Q9H0A8
ELKVEVESL	0	1	1	Q5VU43,Q96SN8
ELLQKYKSL	0	1	1	Q9NWA0
ELLSKVEAL	0	1	1	Q13023
ELNIRFAEL	0	1	1	Q86T65
ELQVKLLEL	0	1	1	P16144
ELRDKNESL	0	1	1	Q14980
ELREKFIL	0	1	1	Q03001,Q9UPN3
ELRLHPEAL	0	1	1	Q9BZC7
ELRLRLDQL	0	1	1	P14136
ELTTKSSL	0	1	1	Q13434,Q9UHC7
EMAKKAAEL	0	1	1	Q8N394
EMDPFHYDY	0	1	1	Q9H0Q3
EMDPVTQLY	0	1	1	Q13740
EMEVKPSSV	0	1	1	Q14201
EMKDKAATL	0	1	1	Q6PD74
EMKKEYNAL	0	1	1	Q9UPT6
EMKRLVSEI	0	1	1	Q13516
EMQQKLVEL	0	1	1	P49716
EMQRHYVM	0	1	1	Q04724,Q04725,Q04726,Q04727,Q08117
EMREDIASL	0	1	1	Q96HT8,Q9Y605
EMVKKLYSL	0	1	1	Q8WYA0
ENKLREISL	0	1	1	Q7L1W4
EPIEILPNV	0	1	1	Q9H0C5
EPMQKFMLI	0	1	1	Q8IVH8,Q9Y4K4
EPPPVKQV	0	1	1	Q8WWY3
EPQAKNISV	0	1	1	Q16531
EPYPSQQTI	0	1	1	O14529
EPYPYPIPTV	0	1	1	Q92733
EPYSGEARSI	0	1	1	Q9P227
EQFLLPVI	0	1	1	Q96HT8,Q9Y605
EQKDRQHTL	0	1	1	P05067
EQKKKSFL	0	1	1	Q8IWR1
EQKKLQEAL	0	1	1	Q93073
EQKKRVSMI	0	1	1	P35611
EQKSRIQAM	0	1	1	Q66PJ3
EQLIKHAV	0	1	1	Q92624
EQLLRVAL	0	1	1	Q92845
ERIAGLEQED	0	1	1	Q8IXJ6
ERIAGLEQEDL	0	1	1	Q8IXJ6
ESEPGRGAQY	0	1	1	Q5T653
ESKPRTSL	0	1	1	O75363
ESKSKLIAL	0	1	1	O95602
ESLRIQAQF	0	1	1	P42229,P51692
ESRIHTSL	0	1	1	Q86T65,Q9Y4D1
ESYKKNLM	0	1	1	P50897
ETARKFLYY	0	1	1	P43304
ETDPQTISAY	0	1	1	Q8N201
ETHARIAL	0	1	1	Q96PV6
ETLPSKIQQW	0	1	1	Q6UWW8
ETVKAAKVW	0	1	1	Q9H6D7
EYQSLIRYV	0	1	1	Q9Y3C8
EYQTFFNPR	0	1	1	P00734
FAEDDRIEL	0	1	1	Q8NEH6
FAHQKSGF	0	1	1	Q7L5A8
FALGILKI	0	1	1	Q5VZE5
FALPYIRDV	0	1	1	P06132
FAPMSPRI	0	1	1	O00267
FARKFNALF	0	1	1	Q00610
FASQVTRTL	0	1	1	O14525
FFESMPYKV	0	1	1	P34896
FFFPKSRIV	0	1	1	P10909
FFKNIVTP	0	1	1	P02686
FFKNIVTPR	0	1	1	P02686
FFSQIGQLY	0	1	1	O75323
FGYGGRAS	0	1	1	P02686
FGYGGRASDYKS	0	1	1	P02686
FGYPAYISI	0	1	1	Q00765
FIADVVEKI	0	1	1	P83110,Q92743
FIDPFTGHSY	0	1	1	Q8IY82
FIDSASSNIKL	0	1	1	A6NEQ2
FIFSEKPVFV	0	1	1	Q92673
FIQTRGGTF	0	1	1	O14672
FIRPKLVTI	0	1	1	O15075
FISERVEVV	0	1	1	Q9H490
FIYNRVVL	0	1	1	Q9Y678
FIYRKIKSL	0	1	1	Q16880
FKGVDAQG	0	1	1	P02686
FKGVDAQGTLSK	0	1	1	P02686
FKNPIIEKY	0	1	1	P00973
FLAPGFTLQNV	0	1	1	Q9UHI8
FLDEKSGSF	0	1	1	Q969P5
FLDETLRSLA	0	1	1	O00451
FLDGNEMT	0	1	1	Q9Y696
FLDPAQRDLY	0	1	1	Q9HCL3
FLDTTVPLL	0	1	1	Q9UI47
FLDYGALSLY	0	1	1	Q6TCH4
FLEHAQLYY	0	1	1	Q5I0G3
FLFDHQMVL	0	1	1	O43307
FLFDTKEEI	0	1	1	Q96KN2
FLFDTKEEIL	0	1	1	Q96KN2
FLFPNQYVDV	0	1	1	P53992
FLFPVYPLI	0	1	1	Q9H6U8
FLHEATARL	0	1	1	P36956
FLHEDDRMKL	0	1	1	Q9NSY0
FLHETGGAMV	0	1	1	Q8IVB4
FLIFPNYNL	0	1	1	Q9BZC7
FLIGPKLYEA	0	1	1	P19447
FLIPIVNIS	0	1	1	Q8NGC1
FLKINVSEL	0	1	1	Q2PZI1
FLLGPEALSFA	0	1	1	Q5UIP0
FLLLPDAEAQL	0	1	1	Q5BJH2
FLLPDTDGLTAL	0	1	1	P23471
FLLPPPLPSL	0	1	1	Q96JX3
FLMSVAGIFNY	0	1	1	P20292
FLPARFYQA	0	1	1	Q9NUQ2
FLQDEDTVATL	0	1	1	P09543
FLQEEPGQLL	0	1	1	Q9BQ83
FLQQYVQYL	0	1	1	Q5T011
FLQRHGPLSV	0	1	1	Q8TEZ7
FLQTYSHEV	0	1	1	O60330,Q9Y5G6,Q9Y5G7,Q9Y5G8,Q9Y5G9,Q9Y5H0,Q9Y5H1,Q9Y5H2,Q9Y5H3,Q9Y5H4
FLTSTVYFL	0	1	1	Q7Z5S9
FLVSNMLL	0	1	1	Q96FE7
FLYPYNDLL	0	1	1	Q9BX84
FLYQPNPRL	0	1	1	Q9ULL4
FLYSSDLYL	0	1	1	Q8N145
FMSDHYLEV	0	1	1	O94819
FNIDHASVI	0	1	1	Q86VB7
FNLDKTLYF	0	1	1	P13807
FNTASALHL	0	1	1	Q06413
FPAAPLLTV	0	1	1	Q4ZIN3
FPAEMVNKI	0	1	1	Q96M96
FPAPKNEL	0	1	1	O00213
FPAPTPKNI	0	1	1	Q13423
FPDPNGTRLV	0	1	1	Q8NEZ3
FPESAIRNI	0	1	1	Q9UPZ9
FPFIPIQV	0	1	1	Q9BRB3
FPFLFQHI	0	1	1	Q70CQ2
FPFLQEYTV	0	1	1	O15217
FPFPGVMLI	0	1	1	Q9NXW9
FPFPKPPLI	0	1	1	Q5JNZ3
FPGKKLVL	0	1	1	P01024
FPGLAIKI	0	1	1	Q99661
FPHLQDAQV	0	1	1	O14980
FPHLQLLDV	0	1	1	Q96CX6
FPHLVPASL	0	1	1	Q8TAK6
FPIDHFTHI	0	1	1	Q9HCE1
FPIEDTPLV	0	1	1	Q9Y5G4,Q9Y5H3
FPITAIREI	0	1	1	Q14004,Q9NYV4
FPKLELSV	0	1	1	O75643
FPKPPSYNV	0	1	1	Q9BT67
FPLREPGVNW	0	1	1	Q9NZT2
FPMSPVTSV	0	1	1	Q8NHJ6
FPNIHPPQI	0	1	1	P53990
FPNILKEI	0	1	1	Q5VTE6
FPNPEATFV	0	1	1	Q9Y5B9
FPNQALREI	0	1	1	Q8IZL9
FPNVEIVTI	0	1	1	Q6W2J9
FPPAGSQTV	0	1	1	O75886
FPPEALRM	0	1	1	Q96AD5
FPRPTLPNVV	0	1	1	Q16880
FPRPTQPFV	0	1	1	Q6IMN6
FPSEYVPTV	0	1	1	P60953
FPSPILKV	0	1	1	Q15291
FPSPPAVSI	0	1	1	Q7Z3K3
FPVGRVHR	0	1	1	P04908,P0C0S8,P16104,P20671,Q16777,Q6FI13,Q7L7L0,Q8IUE6,Q93077,Q96KK5,Q99878,Q9BTM1
FPYAFKEV	0	1	1	P09884
FPYIQKGL	0	1	1	Q9H583
FPYPEDVRV	0	1	1	Q9H799
FPYPSSILSV	0	1	1	Q9NYJ7
FPYPTMSEI	0	1	1	Q9UKY1
FPYPTTGTAV	0	1	1	A6NFN3
FPYYPSPGV	0	1	1	Q5SSJ5
FQDNRQLYY	0	1	1	Q5THJ4
FQLPHVMQV	0	1	1	O95294
FQMAILLQY	0	1	1	Q13616
FRFMATNDL	0	1	1	Q86VP6
FRGKLQEV	0	1	1	Q5T5U3
FRMDEQEL	0	1	1	Q9BZH6
FRNPLAPAV	0	1	1	Q12980
FRPSQTQVL	0	1	1	Q8N414
FRPYAKHWL	0	1	1	P78527
FRYNGTVGL	0	1	1	Q9NY35
FRYQDDFLL	0	1	1	O15075
FSASLAPHF	0	1	1	Q96J42
FSDEPPEVY	0	1	1	Q5JTV8
FSFKKSFKL	0	1	1	P29966
FSFRYQQEL	0	1	1	Q6DD88
FSIVPMKL	0	1	1	Q69YN2
FSKAIGDAEW	0	1	1	P52655
FSKNVHSTR	0	1	1	Q9BZZ5
FSKPSSDTF	0	1	1	O15504
FSKSDLVNW	0	1	1	O43847
FSLAGALNAGF	0	1	1	P14136
FSLAGALNAGFK	0	1	1	P14136
FSMSNQDLY	0	1	1	Q13536
FSRPAYPYF	0	1	1	Q8IYM9
FSSSHEGFSY	0	1	1	P41161
FTGAPLKV	0	1	1	Q13505
FTIKSDVWSF	0	1	1	P06239,P06241,P07947,P07948,P08631,P09769,P12931
FTIPANREF	0	1	1	P01024
FTSHPQEL	0	1	1	O75161
FTYDLPLAYL	0	1	1	Q7Z402
FVADLQRVI	0	1	1	Q92830
FVDMGHSAY	0	1	1	P34932
FVGAAATLVSL	0	1	1	P60201
FVKDSIRLV	0	1	1	P60059
FVNGHSVL	0	1	1	Q9BZC7
FVTPKTTGA	0	1	1	P09543
FYDYFETGY	0	1	1	Q9NUC0
FYHGQQLEY	0	1	1	P40145
GAAKQIFVW	0	1	1	Q9Y6U3
GAEGQRPGFGYG	0	1	1	P02686
GAFQRGYYR	0	1	1	P56134
GAIRDIDLKNR	0	1	1	Q07955
GAKGFQHQR	0	1	1	Q07954
GALNELLQLW	0	1	1	Q6P9B9
GALPNLRELW	0	1	1	Q14160
GALRVLNSYW	0	1	1	P61313
GANPALRNR	0	1	1	Q96DZ5
GASKAVFLW	0	1	1	Q9Y6I7
GASQLFRIW	0	1	1	O95563
GAVDSTVKVW	0	1	1	Q6Q0C0
GAYKYIQELW	0	1	1	P61313
GDEFVEKTL	0	1	1	Q16836
GEIISQQY	0	1	1	P14735
GEIKAIGEL	0	1	1	Q9GZX6
GFGYGGRASDYK	0	1	1	P02686
GFKNKTVL	0	1	1	Q9P0J6
GGSIDWSYDY	0	1	1	P48052
GGYRPVWNR	0	1	1	Q9NYF8
GILGIQPPSV	0	1	1	Q9UPN6
GKADAPVALVV	0	1	1	Q9BQ52
GKDQSGEVLSSV	0	1	1	P55087
GKIAVMEL	0	1	1	Q16531
GLAAMSLIGV	0	1	1	P53816
GLAEKIPDVSM	0	1	1	Q96S53
GLAPGTAYL	0	1	1	Q6PCB0
GLAYINHLV	0	1	1	P49754
GLDPLGYEIQL	0	1	1	P57740
GLDPSTPAQV	0	1	1	Q14693
GLFSDGGHTFL	0	1	1	O00519
GLFSGLIPR	0	1	1	Q8TBP6
GLGEGFQTVRV	0	1	1	O75143
GLIDEQIL	0	1	1	Q03001
GLIENTYQL	0	1	1	Q8N4F7
GLKQVIIPR	0	1	1	Q86WA8
GLLDNDEIMAL	0	1	1	Q5JPI3
GLLETTVQKV	0	1	1	O43290
GLLGGLPRL	0	1	1	Q9C056
GLLGPAGLAGV	0	1	1	Q9UNW9
GLMDVDTLHTV	0	1	1	Q96NJ5
GLMEDPMKV	0	1	1	O75376
GLNPFIYSR	0	1	1	O95800
GLQDFDLIRV	0	1	1	Q05513
GLSAASPPLA	0	1	1	Q9UHG2
GLTGQRLLGV	0	1	1	Q86U06
GLVASLISV	0	1	1	O95347
GLWHGMFANV	0	1	1	Q9P265
GLWWLVPRL	0	1	1	Q96PE5
GLYQGFNVSV	0	1	1	P05141,P12235
GLYRGASAMLL	0	1	1	Q6ZT89
GMFDQKSSSHER	0	1	1	P51531,P51532
GMMKELHKV	0	1	1	Q8IVU3
GMNPREPAVYR	0	1	1	P29597
GMYDGPVFDL	0	1	1	Q14195
GNISHNPKM	0	1	1	P51825
GNSPSSLKF	0	1	1	P57682
GPAIHTAPM	0	1	1	Q8NBI3
GPAPQGMIM	0	1	1	Q9C0J8
GPDELRPML	0	1	1	Q8NEZ3
GPDGTRSAF	0	1	1	Q6PIJ6
GPGLSRTGV	0	1	1	P21333
GPGTRLSLA	0	1	1	P14136
GPLRKSSL	0	1	1	P98171
GPQASKTEL	0	1	1	O15021
GPRMTVTNL	0	1	1	P29536
GPRPAAIAV	0	1	1	P11166
GPSKVRVGVV	0	1	1	P12111
GQGPERLV	0	1	1	Q9NVX2
GQGPSRFI	0	1	1	Q9Y6P5
GQIARRVYR	0	1	1	Q9HD67
GQKQSTTFR	0	1	1	P78344
GQRPHHFLR	0	1	1	P23381
GQYPYPYSR	0	1	1	Q8NFD5
GRYEASQDL	0	1	1	Q5TZA2,Q8IVE0
GRYPKVQEL	0	1	1	Q9ULX5
GRYTGVRII	0	1	1	Q8IVG5
GSADFTVKVW	0	1	1	Q9UKT8
GSADKTVALW	0	1	1	Q09028,Q16576
GSAGHTPYY	0	1	1	P46821
GSALIQKGF	0	1	1	P33121
GSAVITHNF	0	1	1	P29972
GSDHQSPSSSSY	0	1	1	O43298
GSDPREELLY	0	1	1	P33151
GSDRIKDGY	0	1	1	Q8WUB2
GSEDGTLRLW	0	1	1	Q9Y3F4
GSEDGTVRIW	0	1	1	P35606
GSFNALTGW	0	1	1	Q7Z5S9
GSGDSTARIW	0	1	1	O60907,Q9BQ87,Q9BZK7
GSGLHGWAF	0	1	1	P13639
GSIEADFRAW	0	1	1	Q9NV66
GSIPDERLY	0	1	1	P49959
GSKAVVQVF	0	1	1	P21281
GSKDKNFQW	0	1	1	P49792
GSKFRYSGR	0	1	1	O43491,P11171,Q9H4G0,Q9Y2J2
GSKNVFSTF	0	1	1	Q6DD88
GSKPFNPVL	0	1	1	Q9BZF3,Q9H4L5
GSKSSNASW	0	1	1	Q9UPQ9
GSLDDLVKVW	0	1	1	Q9GZS3
GSLGHLQNR	0	1	1	P33981
GSLGSYSYR	0	1	1	P41222
GSLPGPGAAR	0	1	1	Q86VQ1
GSLPSGFAQW	0	1	1	Q8WWB7
GSLPSGTTIEW	0	1	1	Q9BXB4
GSLQEVIGW	0	1	1	O95714
GSMGLRSLW	0	1	1	Q9BV87
GSMVPFSMR	0	1	1	Q8WVT3
GSNKIKFVV	0	1	1	P78347
GSNPHLQTF	0	1	1	Q9BSJ8
GSNPKSSFW	0	1	1	Q66K74
GSNSKTLRV	0	1	1	O94967
GSNVPFKPR	0	1	1	P78347
GSNYKSLEV	0	1	1	P98170
GSQGRAYLF	0	1	1	O60688,P61236,Q96QA6
GSRDYYSSR	0	1	1	Q14011
GSSDGTIRLW	0	1	1	Q8TAF3
GSSRSVVNMEW	0	1	1	P07814
GSTEKVLRV	0	1	1	Q8TAF3
GSTFLPLKW	0	1	1	P09619
GSTTVFHSL	0	1	1	P49327
GSVFPKLNW	0	1	1	O75794
GSVPLRLTW	0	1	1	Q2M296
GSVQDPGLHVW	0	1	1	P40121
GSVSIFRQF	0	1	1	Q9UJP4
GSVTHVTSF	0	1	1	P53814
GSWDGTLRLW	0	1	1	P63244
GSWDQTVKLW	0	1	1	O00628,O43684
GSWQGPPPR	0	1	1	Q96BH1
GSYDKSVAL	0	1	1	Q13610
GSYHPGVFR	0	1	1	C9J798,O43374
GSYSGKAADVW	0	1	1	Q92519
GSYVGPTQNR	0	1	1	P27338
GTAADISLVHW	0	1	1	O75129
GTAAVFNAVNW	0	1	1	Q01581
GTADGNTWMW	0	1	1	Q13685
GTAFTQHHR	0	1	1	Q12857
GTAQPKQSW	0	1	1	Q9UKY1
GTARFGHEGRTW	0	1	1	P31323
GTDGSHYW	0	1	1	O14531,Q16555
GTDMEPSLY	0	1	1	P09884
GTDQTTRLF	0	1	1	Q6IA86
GTDSQYNAY	0	1	1	Q15800
GTDYINASY	0	1	1	P23470,P23471
GTEGFPLSRW	0	1	1	Q9BVN2
GTEKLIETY	0	1	1	P60201
GTERNGSLY	0	1	1	O43150
GTETRSDFY	0	1	1	Q9UHG3
GTFANIRLLNR	0	1	1	P21399
GTFNPVSLW	0	1	1	P54687
GTFQKLKSMSR	0	1	1	Q9BWC9
GTFRHTLW	0	1	1	Q63HN8
GTFTLSHGW	0	1	1	P06681
GTFTNQIHKW	0	1	1	A5PLL7
GTGNRIATW	0	1	1	P13674
GTGPPRALW	0	1	1	Q6NWY9
GTHKVTVLF	0	1	1	P21333
GTHNSSDLW	0	1	1	Q99081
GTHPPFITF	0	1	1	Q9Y696
GTHSIVQEF	0	1	1	Q9NUD7
GTHSLDIKW	0	1	1	Q9UHQ1
GTIGNYVSR	0	1	1	O75177
GTIKGQFNF	0	1	1	P49815
GTINERPEF	0	1	1	Q58A45
GTIPERPGW	0	1	1	O75385
GTKGAEETSW	0	1	1	Q9H7N4
GTKIVSVER	0	1	1	O95810
GTKKQFQKF	0	1	1	P62280
GTKKYDLSKW	0	1	1	Q9UM54
GTKLPNSVLGR	0	1	1	Q9NZN4
GTKPPSLQW	0	1	1	Q7Z6L1
GTKPVSYHER	0	1	1	Q9NYB5
GTKQLQVLR	0	1	1	O95859
GTKQQEIVVSR	0	1	1	Q15393
GTKSSPPFW	0	1	1	Q9BY89
GTKYPVEW	0	1	1	Q96GY0
GTLGNVTVQW	0	1	1	Q8WXG9
GTLKERVQW	0	1	1	Q9UBW7
GTLKGHNGW	0	1	1	P63244
GTLKIANKQF	0	1	1	P27694
GTLKKSTSW	0	1	1	O75962
GTLLADAVTW	0	1	1	Q9HAV4
GTLLQHSTW	0	1	1	Q7Z3U7
GTLPPEIQAW	0	1	1	Q9NWS9
GTLQPHAR	0	1	1	P55268
GTLRLGGLW	0	1	1	Q03519
GTLSGHASW	0	1	1	Q9GZS3
GTLSPAFSTR	0	1	1	Q7KZF4
GTLSQSYQY	0	1	1	Q96TA0,Q9NRJ7,Q9Y5E2,Q9Y5E3,Q9Y5E5,Q9Y5E6,Q9Y5E7,Q9Y5E8,Q9Y5E9,Q9Y5F2
GTLTFFKNR	0	1	1	Q6PJ21
GTMDIRHFF	0	1	1	Q9NTZ6
GTMPLRNIF	0	1	1	Q9NZ01
GTNAHFVKR	0	1	1	Q5THJ4
GTNAKVRTW	0	1	1	Q9H0H0
GTNFRVLLV	0	1	1	P19367,P52789,P52790,Q2TB90
GTRGSNTSW	0	1	1	O94941
GTRPFVISR	0	1	1	P10253
GTRSGLIQW	0	1	1	Q96Q15
GTRYPEVNR	0	1	1	Q9UER7
GTSREIGIQFF	0	1	1	P15509
GTSSVARAW	0	1	1	P30825,P52569
GTTGHHSPLF	0	1	1	P36222
GTTKNDVNW	0	1	1	Q13492
GTTKPVNW	0	1	1	Q9NV96
GTVEILNHR	0	1	1	Q9H1P3
GTVEKEATF	0	1	1	O75534
GTVGFGSGLHGW	0	1	1	P13639
GTVITPDTW	0	1	1	Q9P021
GTVKWFNVR	0	1	1	P16989,P67809,Q9Y2T7
GTVLKIITF	0	1	1	O95758,P26599
GTVLPSAQR	0	1	1	O00182,Q3B8N2,Q6DKI2
GTWIGKGTERW	0	1	1	Q9C0C9
GTWLPSRAEW	0	1	1	Q9NRN7
GTYAGPVLW	0	1	1	Q5H8A4
GTYGPPAKR	0	1	1	O14497
GTYMGHTGAVW	0	1	1	Q13347
GTYSGQIVLW	0	1	1	O14576,Q13409
GTYTDVTPR	0	1	1	Q9NQZ5
GVAEQFAIAEA	0	1	1	Q6UXB0
GVANKTATF	0	1	1	O75369
GVGPIRDV	0	1	1	Q9Y5R8
GVKKPHRYR	0	1	1	P68431,P84243,Q16695,Q71DI3
GVKPNPASW	0	1	1	Q8IZA0
GVMPSHFSR	0	1	1	P39019
GVNQLKFAR	0	1	1	P61313
GVYTDFAFR	0	1	1	Q5SY16
GYEPGDLGAV	0	1	1	Q6ZQN5
GYGSSFFPR	0	1	1	Q9Y4D7
GYPYNAPTV	0	1	1	O00762
GYRRPYNYR	0	1	1	P16989
GYYGKGLQY	0	1	1	Q4LDE5
HAATHITNR	0	1	1	Q9Y5A7
HAFENLEII	0	1	1	P00533
HAFWGGSVV	0	1	1	O75179
HAGNINFKW	0	1	1	P35221
HAHAQIPVV	0	1	1	Q9GZR1
HAHPFFFTI	0	1	1	P32121
HAHTHQHL	0	1	1	Q9UPT6
HAKEQEEL	0	1	1	O95453
HAKVLEFGW	0	1	1	Q9HBL0
HANQLQNYR	0	1	1	Q12888
HAPGVPKI	0	1	1	P0C0E4,Q12829,Q8WXH6
HAQPPPQPR	0	1	1	O15530,Q6A1A2
HAQSIGMNR	0	1	1	P25205
HARTAYVY	0	1	1	Q9BZW5
HAWDALKV	0	1	1	Q96FX7
HAYEVEYHV	0	1	1	O60343
HAYIIAKV	0	1	1	P08575
HAYVQHRV	0	1	1	Q9C0D5
HFEQFNINY	0	1	1	Q9HD67
HFFKNIVTPR	0	1	1	P02686
HFKSFDNRY	0	1	1	P04275
HFYSNPARY	0	1	1	Q86XK2
HGGPTRDL	0	1	1	Q9UN79
HGKPSVVYR	0	1	1	O15258
HGKPVTQVTW	0	1	1	Q14137
HGSVHVTL	0	1	1	Q92597
HGTIKNQL	0	1	1	Q86XI2
HGYENPTYR	0	1	1	P51693
HIGGRVQSV	0	1	1	Q9NWM0
HIKSKRPL	0	1	1	Q93073
HLAKVTAEV	0	1	1	P04843
HLANTYISV	0	1	1	Q9UEY8
HLAPAHPL	0	1	1	O75912
HLDFISIMTY	0	1	1	P36222
HLDQSQKSLY	0	1	1	Q9Y2L8
HLIHAPPEV	0	1	1	O00750
HLKIKVEEL	0	1	1	Q8ND30
HLKQQVSGL	0	1	1	P05161
HLLSTVTSI	0	1	1	O00291
HLMEMKMNL	0	1	1	O75116
HLMTKVEEL	0	1	1	Q5T1M5
HLNGKNSSL	0	1	1	Q96FT9
HLNQKDTL	0	1	1	P28068
HLQEYQDLL	0	1	1	P14136
HLRESNSSL	0	1	1	Q9Y597
HMYEPFAAR	0	1	1	Q1AE95,Q8IXX5
HNASAHLTF	0	1	1	Q9NRB3
HNVDHASVL	0	1	1	Q15468
HPANKASL	0	1	1	P46821
HPATRTVL	0	1	1	Q96JW4
HPFEAQTLI	0	1	1	Q13610
HPHNVQSQV	0	1	1	P78560
HPHQHQTL	0	1	1	Q02930
HPHVYSPVI	0	1	1	Q99700
HPLVILNI	0	1	1	Q7L5N1
HPSPVVLKV	0	1	1	O95140
HPSQKPLSI	0	1	1	P01024
HPTKIPVI	0	1	1	A6NCE7,Q9GZQ8
HPYPKNVL	0	1	1	Q9P2K1
HPYPTALTV	0	1	1	Q9NQB0
HQKTFRTER	0	1	1	Q13347
HQNSSSYY	0	1	1	P48436
HRDTGILDS	0	1	1	P02686
HRFQTQQLL	0	1	1	Q06187
HRGPVNTI	0	1	1	Q64LD2
HSADLNRNY	0	1	1	Q05209
HSASRDERFKR	0	1	1	Q9Y2K7
HSDAQGHLL	0	1	1	O95409
HSDDYIKFL	0	1	1	Q13547
HSDIAQRY	0	1	1	Q9BS26
HSDQRVVYL	0	1	1	P29122
HSDSPRRL	0	1	1	Q9H0H0
HSEHHSLLY	0	1	1	Q9UKV0
HSFFKISYL	0	1	1	P01906,P01909
HSFNQSSSSQW	0	1	1	Q9Y580
HSGPGLLQLW	0	1	1	Q8WUA4
HSGPSKWNW	0	1	1	Q86XP3
HSHVAVAW	0	1	1	Q7Z7M0
HSIDKVTSR	0	1	1	Q8IXI2
HSIPVTVEV	0	1	1	Q9UQL6
HSIQYSGEVRRF	0	1	1	P04040
HSITSDNHKW	0	1	1	Q8NEM7
HSKELVTAW	0	1	1	O43526
HSKHKMIAM	0	1	1	O95996,P25054
HSKIKAFL	0	1	1	Q16880
HSLAPMYYR	0	1	1	P20339,P51148,P61020,Q13636
HSLDMKFSY	0	1	1	Q16665
HSLPAVRQY	0	1	1	Q15008
HSNIPFSR	0	1	1	Q96BZ4
HSNKPALW	0	1	1	Q9NYH9
HSQLIIHQR	0	1	1	Q96NJ6
HSSAPRSSW	0	1	1	Q9NVH0
HSSIRSLEV	0	1	1	Q14667
HSSIVRSGW	0	1	1	Q96JX3
HSSLIQHQR	0	1	1	Q9Y2G7
[truncated: 3,185 more rows]

## Sheet: HLA-II TAAs
Sequence	# benign samples	# malignant samples	Source Protein
AEDLNGELFLGDPP	0	2	Q96GW7
AEDLNGELFLGDPPE	0	2	Q96GW7
AEFRVFRLQNPKARVPE	0	2	P61812
AKVLTPELYAELRAK	0	2	P12277
AQGTLSKIFKLG	0	2	P02686
DENPVVHFFKNIVT	0	2	P02686
DENPVVHFFKNIVTP	0	2	P02686
DLSALELLKSIPVG	0	2	Q13336
DLSALELLKSIPVGVG	0	2	Q13336
DTGILDSIGRFFG	0	2	P02686
EDHKIAYDPSLSSHQAPP	0	2	Q9Y5G3
EFRVFRLQNPKARVPE	0	2	P61812
ESSITILKGEILL	0	2	O00533
FRVFRLQNPKARVPE	0	2	P61812
GGPGTASRPSSSRSYVTTSTRTYS	0	2	P08670
GKHQPHKVTQYKKGKDSLY	0	2	P83881,Q969Q0
GPGTASRPSSSRSYVTTSTRTYS	0	2	P08670
GVDAQGTLSKIFKLGG	0	2	P02686
GVDAQGTLSKIFKLGGRDSRSGSP	0	2	P02686
HQPHKVTQYKKGKDSLY	0	2	P83881,Q969Q0
HRDTGILDSIGRFFGGD	0	2	P02686
KGFKGVDAQGTLS	0	2	P02686
KGFKGVDAQGTLSKIF	0	2	P02686
KPIPTIRWLKNGYAYH	0	2	Q12860
KPIPTIRWLKNGYAYHK	0	2	Q12860
KSELKELINNELSH	0	2	P04271
LEIINEDDVEAYVG	0	2	Q16620
LSALELLKSIPVG	0	2	Q13336
NSGKVDIVAINDPFID	0	2	P04406
PKDIDLHLE	0	2	Q8NDZ6
PTPPVPRHRKSH	0	2	Q5JS13
QKSHGRTQDENPVVHFFKNIVTPR	0	2	P02686
RHRDTGILDSIGRFFG	0	2	P02686
SAHKGFKGVDAQGTLSKIF	0	2	P02686
SALRPSTSRSLY	0	2	P08670
SGKVDIVAINDPFI	0	2	P04406
SRPSSSRSYVTTSTRTYS	0	2	P08670
SRPSSSRSYVTTSTRTYSLG	0	2	P08670
SRRTFIKSVPPFLRTH	0	2	P36222
SYRRMFGGPGTASRPSSSRS	0	2	P08670
TGILDSIGRFFGGDRGAP	0	2	P02686
YDNSLKIISN	0	2	P04406
AAAAVRQMNPHIRVTS	0	1	P22314
AAAELRVLAAPAITQ	0	1	Q8TDY8
AAAVRQMNPHIRVTS	0	1	P22314
AADMILLDDNF	0	1	P05023,P13637,P20648,P50993,Q13733
AADMILLDDNFASI	0	1	P05023,P13637,P20648,P50993,Q13733
AADMILLDDNFASIV	0	1	P05023,P13637,P20648,P50993,Q13733
AAEEPLIEPL	0	1	Q16143
AAELISVSKFLPIS	0	1	Q86VB7
AAELISVSKFLPISG	0	1	Q86VB7
AAELRHVMTRLGEK	0	1	P27482
AAGSVILLENLRF	0	1	P00558
AAGSVILLENLRFHVE	0	1	P00558
AAIISAEGDSKAAE	0	1	P35232
AAIKSFENSLGIN	0	1	Q16851
AAIKSFENSLGINVPR	0	1	Q16851
AAIVRAMDTLGIEYG	0	1	P09471
AAKTLLSLHGSIIVG	0	1	Q14112
AAPVDVLKALDFHNSPE	0	1	P12107
AAQISEQKSNDASE	0	1	P13747
AARFLVEKILVNH	0	1	Q13637
AARKLEAMTNSKQSIA	0	1	P18206
AARPGFQQTSHLSSYEIITPWRLT	0	1	Q13443
AATIGVDFKVKTIS	0	1	Q9NP72
AAVYKALSDHHVYL	0	1	P09972
AAVYKALSDHHVYLEG	0	1	P09972
ADAQRYFTASLPFEKN	0	1	P20702
ADHRFLRHDGRLVARP	0	1	Q16658
ADIFLLDDPLSAVD	0	1	O15438
ADIILDMATLTGAQ	0	1	Q8NDH3
ADIYLLDDPLSAV	0	1	O15439
ADKIQLINNMLDKV	0	1	P00558
ADLQFSQLLGNLLGPA	0	1	P46379
ADLVALLGSLVDSSG	0	1	Q96KN2
ADQLRTQVNTQAEQ	0	1	P06727
ADRFSSFEEAVKGKG	0	1	P23471
ADRFSSFEEAVKGKGK	0	1	P23471
ADRFSSFEEAVKGKGKL	0	1	P23471
ADSGYLVTKVVAVDR	0	1	Q9Y5G9
ADSTEFRPNAPVPLVI	0	1	Q9NRF8
AEAITSVNSLGSKQ	0	1	O94919
AEAITSVNSLGSKQA	0	1	O94919
AEEIQRLEDNDSAA	0	1	Q9BYV8
AEFIKEAQPGKKQ	0	1	P36222
AEFQSLTPSQIKS	0	1	Q9H425
AEFRVFRLQNPKAR	0	1	P61812
AEFRVFRLQNPKARVP	0	1	P61812
AEFVVNTSNAGAGA	0	1	P21333
AEGKVRLLADPTGAFG	0	1	P30044
AEGQRPGFGYGGRASDYKSAHKG	0	1	P02686
AEGQRPGFGYGGRASDYKSAHKGF	0	1	P02686
AEHEIRNISCAAQDPE	0	1	Q7Z6G8,Q92625
AEKYLPALGYSKR	0	1	P54577
AELISVSKFLPISG	0	1	Q86VB7
AEPAVQRTLLE	0	1	P14209
AEQQQLIDDHFLFDKPVS	0	1	P12277,P12532
AERLTRKYNELLKSYQW	0	1	P10909
AEVKVEAIPNCKSEE	0	1	P43007
AEVKVEAIPNCKSEEE	0	1	P43007
AEVYHTLKGVIKDKYG	0	1	P09104
AFENLEIIRGRTKQHG	0	1	P00533
AFSAMKKVETNMAFSPF	0	1	P05155
AFVIFGIQDGEQR	0	1	P01024
AGAIHFLSDVLGPE	0	1	Q9NS86
AGAIHFLSDVLGPET	0	1	Q9NS86
AGAIHFLSDVLGPETS	0	1	Q9NS86
AGAIYIFHGFRGSIL	0	1	Q9UKX5
AGASRTSTIFLNGNR	0	1	P22105
AGDVIYIEANSGAVK	0	1	Q9Y265
AGGIKSIFDPPVFPV	0	1	Q9UP95
AGLGISSTASLRAFQP	0	1	P01023,P20742
AGLGISSTASLRAFQPF	0	1	P01023,P20742
AGPNLIAIGSSESAQK	0	1	O94760
AGPSRTVGLFLQGGK	0	1	P43304
AGRQDILDDSGYVSAYKNAGTYDA	0	1	Q9BW30
AGRQDILDDSGYVSAYKNAGTYDAK	0	1	Q9BW30
AGSTISNSHAQPFDFPD	0	1	P17302
AGTIFQINDVTGDIH	0	1	P55286
AGVIEAVGDNASAF	0	1	Q08257
AGYIEALAANAG	0	1	Q06481
AHKGFKGVDAQG	0	1	P02686
AHKGFKGVDAQGTLSK	0	1	P02686
AHKGFKGVDAQGTLSKIF	0	1	P02686
AHPLLHLRSEHGAQ	0	1	Q8NHJ6
AHPLLHLRSEHGAQQ	0	1	Q8NHJ6
AHYGSLPQKSHG	0	1	P02686
AHYGSLPQKSHGRTQDENP	0	1	P02686
AIHHTISVRVKAA	0	1	Q92823
AIISIPTPPAL	0	1	Q9UK17
AIISIPTPPALTP	0	1	Q9UK17
AIISIPTPPALTPE	0	1	Q9UK17
AIKRDFGSFDKFKEK	0	1	P04179
AIVEKLSSLPFQK	0	1	P61970
AIVKEVTQSD	0	1	P07197
AKARVDHGAEIITQSPGRSSVA	0	1	P11137
AKKGVVKAEKSKKKKEEE	0	1	B2RPK0,P09429
AKKSLEIISTAASH	0	1	Q96M96
AKKSLEIISTAASHS	0	1	Q96M96
AKKSLEIISTAASHSN	0	1	Q96M96
AKKSLEIISTAASHSNS	0	1	Q96M96
AKLIATFPDTLTY	0	1	P23229
AKMKVVEEPNAFGVN	0	1	Q9UJJ9
AKMKVVEEPNAFGVNNP	0	1	Q9UJJ9
AKMKVVEEPNAFGVNNPFLPQAS	0	1	Q9UJJ9
AKPKVVKPKKAAPKK	0	1	P16403
AKPKVVKPKKAAPKKK	0	1	P16403
AKPVIELYKSRG	0	1	P27144
ALAAVLLQALDRPASPP	0	1	O15240
ALGAIHHTISVRVKAA	0	1	Q92823
ALHKVTYLQNGKGRKY	0	1	P08637
ALKALGAIVY	0	1	O43865
ALPAIAVIGDQSSGKS	0	1	P20591,P20592
ALPIIENYKDRLLAIG	0	1	Q17R31
ALPSRGSLALQPFLVG	0	1	Q8N145
ALQHVAYMNTLRFATPG	0	1	Q9BQT9
ALQLQNLATLAAAA	0	1	O95319
ALQLQNLATLAAAAA	0	1	O95319
ALSNVAPLTGNVYSGFG	0	1	O15230
AMSTYTGIFTDQVLSVLKGEE	0	1	P02655
ANEADAVTLDAGLVYDAYL	0	1	P02787
ANHLLLQNNLPAVR	0	1	P48643
ANSARLEVERDNLAQDL	0	1	P14136
ANSARLEVERDNLAQDLA	0	1	P14136
ANVDFAFSLYKQLVL	0	1	P01011
APAPTVNTHFGKLRGARVPLPS	0	1	Q9NZ94
APDAVEFASSWKL	0	1	Q9Y6R7
APDAVEFASSWKLDD	0	1	Q9Y6R7
APDAVEFASSWKLDDG	0	1	Q9Y6R7
APDKHHITPLLSAVYE	0	1	P58546
APDKHHITPLLSAVYEG	0	1	P58546
APEKVIVKTRTEYQPE	0	1	Q9Y328
APEKVIVKTRTEYQPEQ	0	1	Q9Y328
APEYEAAATRLKG	0	1	P30101
APGPGRLVAQLDTEG	0	1	Q969P0
APGVSSFTDSNQQE	0	1	Q14515
APHGPGLIYRQPNCDDP	0	1	P02765
APHGPGLIYRQPNCDDPE	0	1	P02765
APHGPGLIYRQPNCDDPET	0	1	P02765
APISAKLVANMLSVAG	0	1	P11908,P60891
APISAKLVANMLSVAGADH	0	1	P11908,P60891
APKLLIYAASTLQSGVP	0	1	A0A0C4DH67,A0A0C4DH69
APKNQLIELKFEKFD	0	1	Q9UKZ9
APLRLRSIHEYPKYQAE	0	1	O75019,Q8N423
APMFVMGVNHEK	0	1	P04406
APMFVMGVNHEKY	0	1	P04406
APPAEPVTVFPSMLNVA	0	1	Q9Y4D7
APPAPVHAQHALSFSNL	0	1	Q04721
APPDVTTYTSEHSIQVERPQ	0	1	Q9Y2E4
APPTSTVIHIRSETSVPD	0	1	Q01628
APPVVTALHSAPAFLRGPA	0	1	Q6UWL6
APRDVVASLVSTRF	0	1	Q92859
APRFARLHGISGWSPR	0	1	P78357
APSATTYIGLNPGYRV	0	1	P17405
APSATTYIGLNPGYRVY	0	1	P17405
APSATTYIGLNPGYRVYQ	0	1	P17405
APSRGGVNFLNVAR	0	1	Q9P1Z2
APSRIVNVSSLAHH	0	1	Q8TC12
APSSTIYANNSVSNSTN	0	1	O95677
APTNIVYKIDDMTAAPM	0	1	P15927
APYVQAFDSLLAGP	0	1	Q01518
APYVQAFDSLLAGPV	0	1	Q01518
AQDLQQEANELSRK	0	1	Q16363
AQEAVKLYNNHEIRS	0	1	O60506
AQELVRMDSNIQG	0	1	Q9H7M9
AQELVRMDSNIQGIE	0	1	Q9H7M9
AQGEVTQVPDAQAVK	0	1	Q8N145
AQGEVTQVPDAQAVKH	0	1	Q8N145
AQGEVTQVPDAQAVKHF	0	1	Q8N145
AQGTLSKIF	0	1	P02686
AQIALQPALKF	0	1	P04179
AQIVRMVKNLKGSPIT	0	1	Q8NB49
AQLKLSPYVNYSFR	0	1	Q92823
AQLRQAAGGALQVVHSRQL	0	1	Q9HBR0
AQPFDFPDDNQNSKKLA	0	1	P17302
AREITQDTNDITY	0	1	P78324
ARHLREYQDLLNVK	0	1	P07197,P08670,P17661,Q16352
ARKAMTKLGSKHF	0	1	Q8WUJ3
ARNKFNQVESDKLRMD	0	1	Q10471
ARNPVINIASMLGSTDIPD	0	1	P13798
ARPAKLSELIQPLP	0	1	Q92876
ARPAKLSELIQPLPL	0	1	Q92876
ARQHFSQEALLSVAHR	0	1	Q8TDY8
ARSSISILEQEKVVA	0	1	P35475
ASEFESSEGVFLFPE	0	1	O94985
ASEQIYYENRQGYRT	0	1	Q9H6X2
ASGMKYLSSLNFVHR	0	1	Q16832
ASGMRYLATLNFVHR	0	1	Q08345
ASGRFGQDFSTFLE	0	1	Q9Y490
ASITPLEDLYKRFKIP	0	1	P50395
ASITPLEDLYKRFKIPG	0	1	P50395
ASNDMYHSRALQV	0	1	P01034
ASNDMYHSRALQVV	0	1	P01034
ASNEYGYLLANAFVN	0	1	Q92823
ASNTQSRRTFIKSVPPFLRTHG	0	1	P36222
ASPEDKTLEVVSPSQSVTG	0	1	P46821
ASPNIVIALSGNKADL	0	1	P20339
ASPSIVIALAGNKA	0	1	P61020
ASRPSSSRSYVTTSTRTYSLG	0	1	P08670
ASTIRLLTSLRAKHTQ	0	1	P49368
ASTMDHARHGFLP	0	1	P02686
ASVIRMLHDYIGD	0	1	A6NEC2,P55786
ASVIRMLHDYIGDK	0	1	A6NEC2,P55786
ASVIRMLHDYIGDKD	0	1	A6NEC2,P55786
ATAQIKNLMSQLGTKQ	0	1	Q86Y82
ATDSYKVTHYKQYPP	0	1	P43490
ATDSYKVTHYKQYPPN	0	1	P43490
ATFLGYFKSGLKYKK	0	1	P06396
ATFLGYFKSGLKYKKG	0	1	P06396
ATGRNMEQFQVSVS	0	1	Q14624
ATIVATLTAACAQH	0	1	P40926
ATNGVVHVITNVLQPP	0	1	Q15582
ATRNFSAAKSLLKKPDG	0	1	Q13557
ATRRQAVGLLAFLG	0	1	P78423
ATSLRILNNGHAF	0	1	P00918
ATSLRILNNGHAFN	0	1	P00918
ATTYIGLNPGYRVY	0	1	P17405
ATVDSYVISYTGEKVPE	0	1	P24821
ATVHRILGQQVPYATKG	0	1	P36222
AVAHVDDMPNALSALS	0	1	P69905
AVAHVDDMPNALSALSD	0	1	P69905
AVEKEFEPLLNWMK	0	1	P14625
AVEKEFEPLLNWMKD	0	1	P14625
AVGESSVRSQEDQLSRR	0	1	Q9HD42
AVGKGSSLKRLPVFGMEPR	0	1	O00622
AVKPKAAKPKT	0	1	P10412
AVKQTAASAGLVD	0	1	Q92777
AVKSIKAASSTEKFPDG	0	1	P56817
AVPSELALLKAVD	0	1	Q08380
AVPSELALLKAVDT	0	1	Q08380
AVPSIKFCLDNGAKS	0	1	P00558
AVRAMAVLTDHPY	0	1	O95865
AVRAMAVLTDHPYASL	0	1	O95865
AVREVRKYSSVHTIEK	0	1	Q9UHQ4
AVTLDAGLVYDA	0	1	P02787
AVTLDAGLVYDAY	0	1	P02787
AVTLDAGLVYDAYL	0	1	P02787
AVTLDAGLVYDAYLAPN	0	1	P02787
AVVKSIRSIPAY	0	1	P08758
AVVKSIRSIPAYLA	0	1	P08758
AYEIQFIPTTEGASPP	0	1	P22105
AYEIQFIPTTEGASPPF	0	1	P22105
AYERKDGKFVFFKGDK	0	1	P50281
AYFDYKDESGFPKPPS	0	1	Q9BT67
AYIIEVIPDTPAEA	0	1	Q92743
AYIIEVIPDTPAEAG	0	1	Q92743
DAADIRFVYTPAM	0	1	P01033
DAARLVMLYALHYERH	0	1	Q9NRW7
DAAVLAYNNLSVFR	0	1	Q8IYS1
DADIYLLDDPLSA	0	1	O15439
DADIYLLDDPLSAV	0	1	O15439
DADREVTFLEASRFAQE	0	1	P20338
DADRFSSFEEAVKGKG	0	1	P23471
DADRFSSFEEAVKGKGKL	0	1	P23471
DAEKYSFMATVTKAPK	0	1	O43865
DAGEQAIRQILDEAGKVG	0	1	P18206
DAGILQLVESVRQPG	0	1	P13489
DAMKAAMALEKK	0	1	P02792
DAMKAAMALEKKL	0	1	P02792
DAMKAAMALEKKLN	0	1	P02792
DAMKAAMALEKKLNQ	0	1	P02792
DAPMFVMGVNHEKY	0	1	P04406
DARELLREETGAALKPR	0	1	P39060
DARSLTATGGNHVTAR	0	1	Q14315
DAVEALADSLGKK	0	1	P20810
DAVEALADSLGKKE	0	1	P20810
DAVEALADSLGKKEA	0	1	P20810
DAVILGMSSLEQLEQ	0	1	O43488,O95154,Q8NHP1
DAVREIDDSIGKIL	0	1	P34059
DDDSAIRALTQFPLPK	0	1	Q7L2E3
DDFEFRTDQFLPY	0	1	Q9UI26
DDGGYSWTKMLEGPH	0	1	Q99523
DDGSRRITIVENVGSVE	0	1	Q07954
DDGSRRITIVENVGSVEG	0	1	Q07954
DDKVNFHFILFNNVDG	0	1	P09936
DDKVNFHFILFNNVDGH	0	1	P09936
DDPVVARVNRRMQ	0	1	O15460
DDSAIRALTQFPLPK	0	1	Q7L2E3
DDSGYVSAYKNAGTYDA	0	1	Q9BW30
DDTNHERERLEQL	0	1	P09543
DDVIQTGVDNPGHPY	0	1	P12277
DDVPVVQIYSSRDLEES	0	1	Q7Z460
DDYGHFEINPNSGNVI	0	1	Q8TDW7
DEAASYIQSKFEDLNKR	0	1	P04899
DEAKQLALAGLFPYQPP	0	1	P49715
DEDIIAEENIVSR	0	1	P01024
DEEKVRIAAKFITHAPPG	0	1	P52907
DEGAISMLSDNTAK	0	1	Q8WVM8
DEGAISMLSDNTAKL	0	1	Q8WVM8
DEGSSARSRMLRFPSGSSSPN	0	1	Q76M96
DENAIYFLGNSLGLQPK	0	1	Q16719
DENPVVHFFK	0	1	P02686
DENSFSLNSSISSSAR	0	1	P11137
DERKGSILIPFIIQ	0	1	Q15043
DESKWVEELMKMH	0	1	Q13822
DESKWVEELMKMHT	0	1	Q13822
DESKWVEELMKMHTA	0	1	Q13822
DETEIQNQTDLLSLSG	0	1	P41252
DETNLRLEAENNLAAYRQE	0	1	P14136
DETSEILSIQDNTSPLPA	0	1	O60711
DEVARYLDHLLAHT	0	1	P46020
DEVERVITIMQNPRQYKIPD	0	1	P62269
DEVLKIMPVQKQ	0	1	P15880
DEVTIVNILTNRSNAQR	0	1	P07355
DEVTIVNIVTNRDNAQ	0	1	A6NMY6
DFFIDLRLPYSVV	0	1	P01024
DFFIDLRLPYSVVR	0	1	P01024
DFFTGDAYVILKTVQLRNGNL	0	1	P06396
DFHGAWRGTTGHHSP	0	1	P36222
DFHRFYFENALSKSNKP	0	1	Q13557
DFHRFYFENALSKSNKPI	0	1	Q13557
DFIVPWDTLSTTQ	0	1	P16035
DFIVPWDTLSTTQK	0	1	P16035
DFLKAVDTNRAS	0	1	Q6UX71
DFLKAVDTNRASV	0	1	Q6UX71
DFLKAVDTNRASVGQDSPEPRS	0	1	Q6UX71
DFQLLKLDGKFSVVYAK	0	1	P02765
DFSIVLEKNAAGDL	0	1	Q9Y6R7
DFTGTIKLLNENSYVPR	0	1	P02786
DFTVKNIQTSESHP	0	1	Q12913
DGAGTIFQINDVTGDIH	0	1	P55286
DGDKLRILPCSHAYH	0	1	O43567
DGDKLRVLPCAHAYH	0	1	Q9H6Y7
DGDSFVRLRVPAAYAG	0	1	Q9Y6R7
DGDVFHLTVPSKF	0	1	P13611
DGDVFHLTVPSKFTF	0	1	P13611
DGDVFHLTVPSKFTFE	0	1	P13611
DGEKTIIQNPTDQQKK	0	1	Q9UQ80
DGEKTIIQNPTDQQKKD	0	1	Q9UQ80
DGEVIGINTL	0	1	P83110,Q92743
DGEVIGINTLKVT	0	1	P83110,Q92743
DGEVIGINTLKVTA	0	1	P83110,Q92743
DGEVIGINTLKVTAG	0	1	P83110,Q92743
DGGWLADGSVRFPIT	0	1	Q9GZV7
DGGYSWTKMLEGPH	0	1	Q99523
DGIRLLENPRL	0	1	P57087
DGISFEYHRYPELRE	0	1	P16870
DGIVPFLQVFGHGKANG	0	1	Q9H2X9,Q9Y666
DGKIEFISTMEGYKYP	0	1	Q92820
DGKIEFISTMEGYKYPV	0	1	Q92820
DGKKNNPAIVIIGNNGQIH	0	1	P49257
DGLIKQIGDNLIVP	0	1	Q14195
DGLIKQIGDNLIVPG	0	1	Q14195
DGMVYAVRSFPLSS	0	1	P19022
DGNFIYSQADENQK	0	1	O14786
DGNFIYSQADENQKG	0	1	O14786
DGREEIYFLNTNNAFSG	0	1	Q9NQ79
DGSDFTFLRPLSVQQPT	0	1	Q9Y5F6
DGSFIGAYAGSKEK	0	1	O00533
DGSGHMEVLRGHEFLSHP	0	1	Q07954
DGSGLEVIDAMRSQLGKAT	0	1	Q07954
DGSRRITIVENVGSVE	0	1	Q07954
DGSRRITIVENVGSVEG	0	1	Q07954
DGTKISTVKVQGNDISHK	0	1	Q8TAG5
DGTYTVAYVPDVTGRYT	0	1	P21333
DGVIIGLNPLPDVQ	0	1	Q9HBR0
DGVLYHISNPNGDK	0	1	O15144
DHESVISESSASSRQ	0	1	P82094
DIIAEENIVSR	0	1	P01024
DIKFLPFKVVEKK	0	1	P11021
DIKFLPFKVVEKKTKP	0	1	P11021
DIKFLPFKVVEKKTKPY	0	1	P11021
DIKVLNAQRAGYKAA	0	1	O43567
DILDDSGYVSAYKNAGTYDAK	0	1	Q9BW30
DILDDSGYVSAYKNAGTYDAKV	0	1	Q9BW30
DIQPITSLPGVA	0	1	P13716
DIQPITSLPGVAR	0	1	P13716
DIYQIAKSEPRDAG	0	1	Q07157
DKAEVTEMPNSDSLPE	0	1	Q8IWE2
DKAMQHISYLNSRQFPTPG	0	1	O94985
DKARVEVERDNLAEDI	0	1	P08670
DKDDIINIFSVASGHL	0	1	Q9NYU2
DKEAILDIITSRSNRQ	0	1	P08133
DKERLAILGIHNEVSK	0	1	P12814
DKGTVLALTENNFDDT	0	1	Q8NBS9
DKHHITPLLSAVYE	0	1	P58546
DKHHITPLLSAVYEG	0	1	P58546
DKHHITPLLSAVYEGH	0	1	P58546
DKIDVIKQADYVPS	0	1	P63092,Q5JWF2
DKKANIRNMSVIAHVD	0	1	P13639
DKKANIRNMSVIAHVDH	0	1	P13639
DKKGIVYIFNGRS	0	1	P06756
DKKGIVYIFNGRST	0	1	P06756
DKRGRYGTLFTMDRV	0	1	Q15582
DKRKEVLKSLNEEAVK	0	1	P01023
DKRKEVLKSLNEEAVKK	0	1	P01023
DKRQITIEEGEQRAKE	0	1	Q9NRW1
DKTKVQNIHPVESAK	0	1	P80303
DKVISTITNNIQQ	0	1	Q15582
DKVVIRTLSTFKN	0	1	O15540
DKYGIQADAKLQFTPQ	0	1	Q96AC1
DLATVYVDVLKDSGR	0	1	P02647
DLAVPSELALLKAVD	0	1	Q08380
DLAVPSELALLKAVDT	0	1	Q08380
DLEKDIISDTSGDFRK	0	1	A6NMY6,P07355
DLEMVTMNSLMSYRA	0	1	O95967
DLGTLSGIGTLDGFRHR	0	1	P02671
DLLGHLKIMHDAIGFRS	0	1	O75503
DLLQLLLPR	0	1	Q08380
DLMVFVTNPDGSPA	0	1	P01024
DLPGIKGLWPLRSDPN	0	1	Q16531
DLQRLLEIDSVGSED	0	1	P04085
DLQRLLVTVAGQVVS	0	1	Q9Y6R7
DLREYDTAEAQSLKPS	0	1	P27544
DLRHLRAVPTDEAR	0	1	P62491,Q15907
DLRRFRIYSNHSALES	0	1	P55058
DLSALELLKSIPV	0	1	Q13336
DLSQNQIASLPSGVFQPL	0	1	Q6EMK4
DLSRLPQLVGVSTPLQGGS	0	1	P15291
DLTDEIVKDVKQTYL	0	1	P13726
DNDGKKNNPAIVIIGNNGQIH	0	1	P49257
DNELQEMSNQGSK	0	1	P10909
DNELQEMSNQGSKYV	0	1	P10909
DNELQEMSNQGSKYVN	0	1	P10909
DNELQEMSNQGSKYVNK	0	1	P10909
DNELQEMSNQGSKYVNKE	0	1	P10909
DNLIITLPDNEVEL	0	1	Q5VV43
DNPGVHEPGEPEFKYIGNMHGNEA	0	1	P16870
DNRFAMLANNNLQ	0	1	O15394
DNRYLQLFKNLLKLEE	0	1	Q9NYK1
DNSLKIISNASCT	0	1	P04406
DNVVRVAKSWQGRVS	0	1	O14594
DPAKLDQIESVITATSANT	0	1	P19823
DPANWLKIDPVNGQITT	0	1	P19022
DPDDTHAYNVADFESLSR	0	1	Q99715
DPDSDGTKISTVKVQGNDISHK	0	1	Q8TAG5
DPEREVTFLEASRFAQ	0	1	P61018
DPETQVVLINAVKDVA	0	1	Q9Y490
DPGALMAPIYTYTKNFRL	0	1	P08253
DPGALMAPIYTYTKNFRLS	0	1	P08253
DPGSSLKEMTDARSK	0	1	Q68CZ2
DPGSSLKEMTDARSKYS	0	1	Q68CZ2
DPHVTAFNLNSVPFIR	0	1	Q99650
DPIIEDRHGGYK	0	1	P12277
DPIMGTITSGSRK	0	1	O15389
DPKYREWHHFL	0	1	P30086
DPKYREWHHFLVVNM	0	1	P30086
DPLPPAHTGTYRTSTAPSSPG	0	1	Q9UQB3
DPMVLDDFGTSLPFI	0	1	Q86XQ3
DPNNPPSSEVLRIQNILSEKPT	0	1	Q15165
DPPGSEVLRIQNVLSEKPR	0	1	Q15166
DPQEFTLSGTQRKLE	0	1	P24821
DPSSGAIHVLGPIDF	0	1	Q9Y5F6
DPSVQQDIKFLPFK	0	1	P11021
DPSVQQDIKFLPFKVV	0	1	P11021
DPTIKELESIISKR	0	1	P28907
DPTTVTTLRVPVFR	0	1	P63151
DPVPKSPFVVNVAPPLD	0	1	Q14315
DQATSLRILNNGHAFN	0	1	P00918
DQEPLHVAQALQKVK	0	1	P05121
DQEPLHVAQALQKVKIE	0	1	P05121
DQGNRITPSYVAFTPE	0	1	P11021
DQGNRTTPSYVAFTDT	0	1	P0DMV8,P0DMV9,P11142,P17066,P34931,P48741,P54652
DQHPIDGYLSHTELAPLRAPLIP	0	1	P09486
DQHPIDGYLSHTELAPLRAPLIPM	0	1	P09486
DQHPIDGYLSHTELAPLRAPLIPME	0	1	P09486
DQIIGRIDDMSSR	0	1	O75506
DQIIGRIDDMSSRID	0	1	O75506
DQTVSDNELQEMSNQGSK	0	1	P10909
DQTVSDNELQEMSNQGSKY	0	1	P10909
DQTVSDNELQEMSNQGSKYV	0	1	P10909
DQTVSDNELQEMSNQGSKYVN	0	1	P10909
DQTVSDNELQEMSNQGSKYVNK	0	1	P10909
DQTVSDNELQEMSNQGSKYVNKE	0	1	P10909
DQTVSDNELQEMSNQGSKYVNKEIQ	0	1	P10909
DQVLERISTMRLPD	0	1	P18065
DRERIQEVADELQK	0	1	P18085
DRGMQLMHANAQR	0	1	P13284
DRLELNVPFEV	0	1	Q9HAV5
DRLGLKEMDNAGQL	0	1	P50897
DRLVVKSI	0	1	Q6ZR37
DRNTLIIYLDKVSH	0	1	P01024
DRPPVLLIANSQNIL	0	1	Q07954
DRTIEGDFLWSDGVPL	0	1	Q96GW7
DRTQIAICPNNHE	0	1	O15143
DRTQIAICPNNHEVH	0	1	O15143
DSALEIFKQASAFSRASQRSVRLA	0	1	Q15582
DSDKLQLLSLVTKKKR	0	1	O60443
DSDPITVTVPVEVSRKNPK	0	1	P10909
DSENRLLLFPSMKPN	0	1	Q5T1B0
DSGFLERMNTLLANGE	0	1	Q14204
DSGLKFVAHKAFLKNSN	0	1	Q16620
DSGYRILGAVAKVREA	0	1	P18206
DSHIHAYVNALLIPGP	0	1	P23471
DSHSLTTNIMEILR	0	1	P02671
DSLDYKDVIPMADAAGIIR	0	1	P20702
DSLEPFFDSLVKQTH	0	1	P56817
DSLEPFFDSLVKQTHVP	0	1	P56817
DSRQVKAELARKKREER	0	1	Q96KG9
DSTVVALSQARFSDG	0	1	Q92626
DSVKVALLETNPY	0	1	O96005
DSVRKMDDKDAAA	0	1	P43304
DSYKVTHYKQYPPN	0	1	P43490
DTAKGYNLLKPMGKVVT	0	1	Q99536
DTENAMTFQENARGFGQ	0	1	P11215
DTGILDSIGRFFGGD	0	1	P02686
DTGVLYALRSFDYEQFH	0	1	Q9Y5H3
DTKEDVFVHQTAIKKNN	0	1	P16989,P67809
DTKKQSEPLEITLL	0	1	P24821
DTKLTRIPSAKKYKD	0	1	Q15121
DTNYYSEKGFPK	0	1	O43657
DTQKINLYDSFEASKK	0	1	Q13002
DTQLQIISTLESTD	0	1	Q8IY22
DTQLQIISTLESTDV	0	1	Q8IY22
DTQVLLLQSNNIAKT	0	1	Q6UXK5
DVAGVIEAVGDNASAF	0	1	Q08257
DVAGVIEAVGDNASAFK	0	1	Q08257
DVEQGRVRYLSTDPQHH	0	1	Q6UVK1
DVFHLTVPSKF	0	1	P13611
DVHRFEKISNIIKQ	0	1	Q7L523
DVIITALDNVEAR	0	1	A0AVT1
DVIKRESTLNMVVR	0	1	Q92743
DVILNEPSADAPAA	0	1	Q9Y287
DVKDVQMLQDAISK	0	1	Q16543
DVKDVQMLQDAISKM	0	1	Q16543
DVKDVQMLQDAISKMD	0	1	Q16543
DVKDVQMLQDAISKMDP	0	1	Q16543
DVKNDRYIVNGSHEANK	0	1	P55010
DVPDDIQPITSLPGVA	0	1	P13716
DVPDDIQPITSLPGVAR	0	1	P13716
DVPSLNGVYPRMNEV	0	1	Q8NHQ1
DVPVVQIYSSRDLE	0	1	Q7Z460
DVPVVQIYSSRDLEES	0	1	Q7Z460
DVRFIVLSNNYLQIR	0	1	P13591
DVRQLQTLKDNLQLP	0	1	O15118
DVSDVIKRESTLNMVVR	0	1	Q92743
DVSWIYPDQKENTH	0	1	Q15782
DVTAQIALQPALKFNGGG	0	1	P04179
DVTLYGMLNTLKNRNPNL	0	1	P36222
DVTPIPSDSTRR	0	1	P62263
DVVGLAAVRF	0	1	Q8NE00
DVVSFSQEQFRLVHVE	0	1	O95206
DVYDIASLVGHEF	0	1	Q5EBL4
DYESVQGLPAFRYKVP	0	1	Q14108
DYKDVIPMADAAG	0	1	P20702
DYKDVIPMADAAGII	0	1	P20702
DYKDVIPMADAAGIIR	0	1	P20702
DYKDVIPMADAAGIIRY	0	1	P20702
DYKSAHKGF	0	1	P02686
DYKSAHKGFKG	0	1	P02686
DYKSAHKGFKGVDAQGTLS	0	1	P02686
EADAVTLDAGLVYDAYL	0	1	P02787
EAEAITSVNSLGSKQ	0	1	O94919
EAEAITSVNSLGSKQA	0	1	O94919
EAEQQQLIDDHFLFDKPVS	0	1	P12277,P12532
EAERLRRQVQDESQR	0	1	Q15149
EAFRALPPRERSRL	0	1	Q15582
EAIKRDFGSFDKFKEK	0	1	P04179
EAKYQASHPNLRKLDD	0	1	O95721
EALDIMADMLSRQG	0	1	Q86VP6
EALIKILDDLSPR	0	1	Q14624
EALIKILDDLSPRD	0	1	Q14624
EAQPGKKQLLLSAALSAGK	0	1	P36222
EAQPGKKQLLLSAALSAGKV	0	1	P36222
EDASLLSFMQGYMKHATKTA	0	1	P02656
EDEGAISMLSDNTAK	0	1	Q8WVM8
EDESKWVEELMKMHT	0	1	Q13822
EDESKWVEELMKMHTA	0	1	Q13822
EDFSIVLEKNAAGDL	0	1	Q9Y6R7
EDFSIVLEKNAAGDLQ	0	1	Q9Y6R7
EDGDKLRILPCSHAYH	0	1	O43567
EDGIVPLRYVKF	0	1	O43396
EDGKILAEADGLSTNH	0	1	Q9UJ70
EDGLIKQIGDNLIVPG	0	1	Q14195
EDGSFIGAYAGSKEKG	0	1	O00533
EDHKIAYDPSLSSHQA	0	1	Q9Y5G3
EDIEMTKTQSIYD	0	1	P43004
EDIIAEENIVSR	0	1	P01024
EDIIAEENIVSRS	0	1	P01024
EDIIAEENIVSRSE	0	1	P01024
EDIIAEENIVSRSEFPE	0	1	P01024
EDIRRMEDETQKE	0	1	P48739
EDKKGIVYIFNGRSTG	0	1	P06756
EDNSIQTMITFDQGGR	0	1	Q99523
EDQLYYVKFLSLPEVRQA	0	1	Q9H3G5
EDQVTYSEARRL	0	1	Q9UBG0
EDVKIYLDENYERINVPVPQ	0	1	Q9NQX7
EEDVKIYLDENYERINVPVP	0	1	Q9NQX7
EEDYYRLLTAQILDR	0	1	Q9Y5G4
EEDYYRLLTAQILDREK	0	1	Q9Y5G4
EEKILRYALSNSIGP	0	1	P14543
EEKVRIAAKFITHAPPG	0	1	P52907
EEPKMGGRMERFQQG	0	1	P43003
EEQQLRELQRHGYENPT	0	1	P51693
EERESVGPLREDFSLSSSALIGL	0	1	Q06481
EERKTLLSNLEEAKKKKE	0	1	P10909
EERKTLLSNLEEAKKKKED	0	1	P10909
EEVKPLEGRRY	0	1	O00533
EEVKPLEGRRYHIYE	0	1	O00533
EEVRSYSDPPLK	0	1	P52597
EEYVKAVGNLRK	0	1	P02787
EFESSEGVFLFPE	0	1	O94985
EFPTDLKPEEVAQEAAEEPLIEPL	0	1	Q16143
EFRVFRLQNPKAR	0	1	P61812
EFRVFRLQNPKARVP	0	1	P61812
EGAFKGLRSLRVLD	0	1	Q96JA1
EGAISMLSDNTAK	0	1	Q8WVM8
EGGEEEEEAAMYE	0	1	Q14320
EGGRELSDFISYLQ	0	1	P30101
EGKIQAISDSDG	0	1	Q5JUQ0
EGKKIESLRAIRYEIS	0	1	P42658
EGKVRLLADPTG	0	1	P30044
EGLTFQGLNSLEVLKL	0	1	Q96JA1
EGLTFQGLNSLEVLKLQ	0	1	Q96JA1
EGQRPGFGYGGRASDYKSAHK	0	1	P02686
EGQRPGFGYGGRASDYKSAHKGF	0	1	P02686
EGRSFLAFPTLRAYH	0	1	O00468
EGSFPLRYVQDQVAAPF	0	1	Q14766
EHIIYRMDDVYK	0	1	Q13443
EHIIYRMDDVYKEP	0	1	Q13443
EHRIKSESTNHEQQ	0	1	P40818
EIDVDIFEPQGISKLDAQASFLPKE	0	1	P19827
EIIMDRPFLFVVR	0	1	P05121
EIINEDDVEAYVGLR	0	1	Q16620
EIRFLHNPDAAQ	0	1	Q13228
EIVDAITTTAQSHQ	0	1	P08237
EKGKNIKIISKIENHEGVRR	0	1	P14618
EKKAALSMCKSVVAPATDG	0	1	P41222
EKKYMLPLDNLKIRD	0	1	P50570
EKPHIKPLQNLSLHPG	0	1	P54687
EKPVWLGFLGPIIKA	0	1	P00450
EKPVWLGFLGPIIKAETG	0	1	P00450
EKQHLRIQHLQSQFG	0	1	Q9BY76
EKRIQHILDMEA	0	1	P21757
EKRIQHILDMEAN	0	1	P21757
EKRIQHILDMEANL	0	1	P21757
EKRRLLIVSTPTARN	0	1	P78539
EKRRLLIVSTPTARNL	0	1	P78539
EKTGPMKEINLAPDSSSVVV	0	1	P02751
EKVNIIPLIAKADT	0	1	Q16181
EKVRIAAKFIIHAPPG	0	1	P47755
ELEEDVKIYLDENYERINVPVP	0	1	Q9NQX7
ELEEDVKIYLDENYERINVPVPQ	0	1	Q9NQX7
ELIESIKDVIGRK	0	1	Q5VZK9
ELIPLVYIQDPKGNR	0	1	P01023
ELLVIELSDNPGVH	0	1	P16870
ELLVIELSDNPGVHEP	0	1	P16870
ELLVIELSDNPGVHEPG	0	1	P16870
ELQEMSNQGSK	0	1	P10909
ELQEMSNQGSKY	0	1	P10909
ELQEMSNQGSKYVN	0	1	P10909
ELQKLKEMTNHQKKR	0	1	P33176
ELRAIKQVYEEEYG	0	1	P08758
ELRAIKQVYEEEYGSS	0	1	P08758
ELRALMDETMKELKA	0	1	P02649
EMRDGEVIKESKQEHK	0	1	P14136
ENAMTFQENARGFGQ	0	1	P11215
ENDRQQTHMLDVMQ	0	1	P10909
ENDRQQTHMLDVMQDH	0	1	P10909
ENDRQQTHMLDVMQDHFS	0	1	P10909
ENDRQQTHMLDVMQDHFSRA	0	1	P10909
ENDVIISINGQSVVSA	0	1	Q92743
ENDVIISINGQSVVSAN	0	1	Q92743
ENGITMLDAGSFAG	0	1	Q6EMK4
ENHAVISIDDVEGAE	0	1	P78357
ENHAVISIDDVEGAEV	0	1	P78357
ENHYSLLTSQPLDR	0	1	Q9Y5F6
ENHYSLLTSQPLDRE	0	1	Q9Y5F6
ENILDSMPDIRSAL	0	1	Q68BL8
ENILDSMPDIRSALQ	0	1	Q68BL8
ENKEGLELLKTAIGKAG	0	1	P06733
ENNKVIIKDKSEVMLYQ	0	1	Q15782
ENQFVAVTSTNAAKVFN	0	1	Q16555
ENRFYYNSVIGKCRPFK	0	1	P10646
ENRTYQASSAAFRYT	0	1	Q92567
EPAPDVVAVLDSVVQ	0	1	Q9Y4D7
EPEFRYTAGIHGN	0	1	Q8IUX7
EPEPELRQQTEWQSGQR	0	1	P02649
EPESILQVLSQMEKIVR	0	1	P17174
EPGDEVYIKLDGGKAHG	0	1	Q5VWW1
EPGDEVYIKLDGGKAHGGN	0	1	Q5VWW1
EPGEPEFKYIGNMHGNEAVG	0	1	P16870
EPGPPGYSVSPAVPGR	0	1	Q14CZ8
EPGPPGYSVSPAVPGRSP	0	1	Q14CZ8
EPGPPGYSVSPAVPGRSPG	0	1	Q14CZ8
EPGQEYNVLLTAEKGRH	0	1	P24821
EPGQEYNVLLTAEKGRHKS	0	1	P24821
EPGQRVVVVDDLLATG	0	1	P07741
EPGQRVVVVDDLLATGG	0	1	P07741
EPIHADILLETYKRK	0	1	P08575
EPIHADILLETYKRKIA	0	1	P08575
EPKPVNQVYTVQISTK	0	1	P13726
EPPAPALAQAPSMESRPP	0	1	Q9UJY5
EPPVVKTEMVTISDASQR	0	1	O43491
EPRELSSYVSVSARSG	0	1	Q9Y5G1
EQIVVMMYDDIAY	0	1	Q99538
EQIVVMMYDDIAYS	0	1	Q99538
EQIVVMMYDDIAYSE	0	1	Q99538
EQLARQQVHVELDVAKPD	0	1	P14136
EQTMIYLAPTLAASRY	0	1	P0C0L4,P0C0L5
EQTMIYLAPTLAASRYL	0	1	P0C0L4,P0C0L5
EQVWRASTSLKPPT	0	1	O00754
ERADLKMLTNHTFIKR	0	1	P36507
ERDNLAQDLATVRQK	0	1	P14136
ERHVREAASYQEALA	0	1	P14136
ERHVREAASYQEALAR	0	1	P14136
ERIMDLLGDRVKLERP	0	1	P27338
ERIMDLLGDRVKLERPV	0	1	P27338
ERIMDLLGDRVKLERPVI	0	1	P27338
ERINVYYNEATGNKY	0	1	Q9BVA1
ERIQIQEAAKKKP	0	1	Q92563
ERKTLLSNLEEAKKKK	0	1	P10909
ERKTLLSNLEEAKKKKE	0	1	P10909
ERLAILGIHNEVSK	0	1	P12814
ERLTRKYNELLKS	0	1	P10909
ERLTRKYNELLKSYQ	0	1	P10909
ERLTRKYNELLKSYQW	0	1	P10909
ERLTRKYNELLKSYQWK	0	1	P10909
ERPVIFALSNPTAQA	0	1	P23368
ERPVIFALSNPTAQAE	0	1	P23368
ERQRLVETHATRVIA	0	1	P51693
ERSYRIVRTAARNTD	0	1	P54764
ERTDIATLLIPAI	0	1	P98160
ERVITIMQNPRQ	0	1	P62269
ERVITIMQNPRQY	0	1	P62269
ERVITIMQNPRQYK	0	1	P62269
ESNSFWDTSPLLLGKPP	0	1	Q9NS15
ESPERPFLAILGGAKVAD	0	1	P00558
ESSITILKGEIL	0	1	O00533
ESSITILKGEILLL	0	1	O00533
ESSITILKGEILLLE	0	1	O00533
ESSTYTAALPRERLRPRP	0	1	Q8NFM7
ESSVRSQEDQLSRR	0	1	Q9HD42
ESTLPGTVIPLGNAEDLDVG	0	1	Q9Y5E6
ESYYQLMKTALKEDG	0	1	P19623
ETATLSEIKALLKKH	0	1	P12814
ETFSTLKNWVKELRQ	0	1	Q9UL26
ETGRVLSIGDGIAR	0	1	P25705
ETGRVLSIGDGIARVHG	0	1	P25705
ETHEIVALKRVRLDD	0	1	Q00535
ETNLDSLPLVDTHSKRTL	0	1	P08670
ETRILLQGTPVA	0	1	P01024
ETSEILSIQDNTSPLP	0	1	O60711
ETSEILSIQDNTSPLPA	0	1	O60711
ETSKVLPIQDNVSKD	0	1	Q9NRY5
ETSKVLPIQDNVSKDVPQ	0	1	Q9NRY5
ETVITVDAKAAGEG	0	1	Q14315
ETVITVDAKAAGEGK	0	1	Q14315
ETYHANVPERSNVG	0	1	P55287
EVFMEHMSNMEKRIQH	0	1	P21757
EVIDAITTTAQSHQ	0	1	P17858
EVIDAMRSQLGKA	0	1	Q07954
EVIDAMRSQLGKAT	0	1	Q07954
EVIRSATSSASRPH	0	1	Q9Y4F1
EVKVEAIPNCKSEE	0	1	P43007
EVKVEAIPNCKSEEE	0	1	P43007
EVRRLYVSKGFNKNDA	0	1	O75487
EVSKVAEQVLNAVNK	0	1	Q9HB40
EVTIVNILTNRSNA	0	1	P07355
EVTIVNILTNRSNAQR	0	1	P07355
EVVEIDGKQVQQKD	0	1	Q9NU53
EVVHEPDIEQMLKLGSTS	0	1	Q9Y6Q2
EVYRQISGVHK	0	1	P16144
EVYRQISGVHKLQQ	0	1	P16144
EYTTILHLRQVTFGHE	0	1	Q96JA1
FANPLLPPPMSAIEP	0	1	P43146
FAPEYEKIANILKDK	0	1	P13667
FARAASEFESSEG	0	1	O94985
FASSQVALENANAVSEGVVH	0	1	O00567
FAVLKLMGRGTKF	0	1	P60201
FDARWVTYFNKPDID	0	1	P20674
FDHVITNMNNNYE	0	1	P02746
FDHVITNMNNNYEP	0	1	P02746
FDPIIEDRHGGYKPSD	0	1	P12277
FDSGDYNMAKAKMKNKQ	0	1	O43768,P56211
FDTVAMLRGEMFVFK	0	1	P50281,P51511
FDYKDESGFPKPPS	0	1	Q9BT67
FEHIIYRMDDVYK	0	1	Q13443
FEHIIYRMDDVYKEP	0	1	Q13443
FENLEIIRGRTKQHG	0	1	P00533
FFGGDRGAP	0	1	P02686
FFGGDRGAPK	0	1	P02686
FFKNIVTP	0	1	P02686
FFLGHLSFLELWYI	0	1	Q8NGX9
FGGKPMIIYKGGTSREG	0	1	P06396
FGGKPMIIYKGGTSREGG	0	1	P06396
FGGPGTASRPSSSRSYVTTSTRTYS	0	1	P08670
FGNIQQINDDGSR	0	1	Q07954
FGNIQQINDDGSRR	0	1	Q07954
FGPILPIVNVQSL	0	1	P43353
FGPILPIVNVQSLD	0	1	P43353
FGPILPIVNVQSLDE	0	1	P43353
FGVLNSLANVLS	0	1	P28068
FGVLNSLANVLSQHLNQ	0	1	P28068
FGYGGRASD	0	1	P02686
FGYGGRASDYKSAHKGF	0	1	P02686
FGYGGRASDYKSAHKGFK	0	1	P02686
FGYGGRASDYKSAHKGFKG	0	1	P02686
FHGAWRGTTGHHSP	0	1	P36222
FKGVDAQGTLS	0	1	P02686
FKGVDAQGTLSK	0	1	P02686
FKGVDAQGTLSKIF	0	1	P02686
FKGVDAQGTLSKIFK	0	1	P02686
FKGVDAQGTLSKIFKLGGRD	0	1	P02686
FLKAVDTNRASV	0	1	Q6UX71
FLKAVDTNRASVGQDSPEP	0	1	Q6UX71
FLKAVDTNRASVGQDSPEPRS	0	1	Q6UX71
FLKKYLYEIAR	0	1	P02768
FLKKYLYEIARRH	0	1	P02768
FLPFKVVEKKTKPY	0	1	P11021
FLPREDHLFRKFH	0	1	P01903
FLPREDHLFRKFHYLP	0	1	P01903
FLPRHRDTGILDS	0	1	P02686
FLPRHRDTGILDSIGRFFGGDRGAP	0	1	P02686
FLTPYIEAGKIQKG	0	1	Q9H3G5
FLYPFPLAL	0	1	Q5BJD5
FNPISDFPDTTSPK	0	1	P01042
FNSGKVDIVAINDPFID	0	1	P04406
FPEVIINFPDPAQK	0	1	Q00341
FPEVIINFPDPAQKS	0	1	Q00341
FPFLQDEDTVATLLE	0	1	P09543
FPKSRIVRSLMPFSPY	0	1	P10909
FPNPYNQEKVLPRLPYG	0	1	P13521
FPPEETLKTYWEDNKNSLI	0	1	P16870
FPPEETLKTYWEDNKNSLIS	0	1	P16870
FPRKVESELIKPINPR	0	1	P07225
FPRLRDFTLAMAARKASR	0	1	Q9NRN5
FPSPEMIRALEYIENLRQQAH	0	1	P13521
FPTIYFSPANKKLN	0	1	P30101
FQLLKLDGKFSVV	0	1	P02765
FREIAVEHNNLGKA	0	1	Q8NFY4
FREKLQEIKTLNQKEA	0	1	Q03518
FRLKSYKNKSLNPDE	0	1	P52294
FRLPEIAIPEFIIP	0	1	P04114
FRRKVLAVTDSPARK	0	1	O94956
FRRKVLAVTDSPARKG	0	1	O94956
FRSRSIEVFGQFNGK	0	1	P02748
FRSRSIEVFGQFNGKR	0	1	P02748
FSAMKKVETNMAFSPFS	0	1	P05155
FSLAGALNAGF	0	1	P14136
FSLAGALNAGFK	0	1	P14136
FSNTDYAVGYMLRLGAPA	0	1	P36222
FSSRRGHLFLQTDQPI	0	1	P0C0L4,P0C0L5
FSWGAEGQRPGFGYGGR	0	1	P02686
FSWGAEGQRPGFGYGGRASDY	0	1	P02686
FSWGAEGQRPGFGYGGRASDYKSAH	0	1	P02686
FTEVVSISNLGMAKT	0	1	P11717
FVIFGIQDGEQR	0	1	P01024
FVNPFPDYEAAAGAL	0	1	Q9NS86
FVQKLQDLKKKYYEEPR	0	1	P32455
FVYKEEHPFEKRRS	0	1	O95166
FWKSQLITHQRTH	0	1	Q86T29
FYTPEIPGRYIYTLYF	0	1	Q8N3C0
GAEIEYAMAYSKAAF	0	1	Q969H8
GAELHLQPLEGGTPN	0	1	O75173
GAEVYHNLKNVIKEKY	0	1	P06733
GAGTIFQINDVTGDIH	0	1	P55286
GAHLASISTPEE	0	1	Q96GW7
GAHLASISTPEEQ	0	1	Q96GW7
GAHLASISTPEEQD	0	1	Q96GW7
GAHLASISTPEEQDF	0	1	Q96GW7
GAIHFLSDVLGPE	0	1	Q9NS86
GAIHFLSDVLGPET	0	1	Q9NS86
GAIHFLSDVLGPETS	0	1	Q9NS86
GAIHHTISVRVKAA	0	1	Q92823
GAILNRLRDNKGTPR	0	1	P19367
GAKRVIISAPSADAPMF	0	1	P04406
GALATISTLEAVR	0	1	O75629
GALATISTLEAVRG	0	1	O75629
GALDAQLRQAAGGALQVVHSRQL	0	1	Q9HBR0
GALQNIIPASTGAAKA	0	1	P04406
GALQNIIPASTGAAKAVG	0	1	P04406
GAPIIPISAQLKYN	0	1	P41091,Q2VIR3
GATVHRILGQQVPYATKG	0	1	P36222
GAVDMNEFYHCFLPAEERRRVENI	0	1	O60294
GAVINCADNTGAK	0	1	P62829
GAYIIEVIPDTPAEA	0	1	Q92743
GAYIIEVIPDTPAEAG	0	1	Q92743
GDAVILGMSSLEQLEQ	0	1	O43488,O95154,Q8NHP1
GDDEDSLSSAYIQRVNTELMKA	0	1	O14773
GDFYIRQINNVSAM	0	1	O95967
GDFYIRQINNVSAML	0	1	O95967
GDGDGGALGHHV	0	1	Q15019
GDGVYGFEYYPMVPG	0	1	P21333
GDILQASDNLSR	0	1	Q9NZ52
GDKAEVTEMPNSDSLPE	0	1	Q8IWE2
GDKEIQNMDDNIDET	0	1	O75643
GDKVVIRTLSTFKN	0	1	O15540
GDKVVIRTLSTFKNTE	0	1	O15540
GDLNHLVSATMSGVTT	0	1	A6NNZ2,P04350,P07437,P68371,Q13509,Q13885,Q3ZCM7,Q9BUF5,Q9BVA1
GDPVPKSPFVVNVAPP	0	1	Q14315
GDRDENSFSLNSSISSSAR	0	1	P11137
GDRKIKVSNTLESRLD	0	1	P36543
GDSDLQLDRISVYYNEA	0	1	P07437
GDSLDYKDVIPMADAAGII	0	1	P20702
GDSLDYKDVIPMADAAGIIR	0	1	P20702
GDSVIVVLRNPLI	0	1	P62316
GDTSISIDTEASIRE	0	1	Q32MZ4
GDVTAQIALQPALKFNGGGH	0	1	P04179
GDYSYEIIEKTTRTPE	0	1	P46821
GEDKKGIVYIFNGRSTG	0	1	P06756
GEEPKMGGRMERFQQG	0	1	P43003
GEFTFLLPAGRKQ	0	1	Q13445
GEFVEVISLPKNDL	0	1	Q9UKK9
GEIKHVSSLLAK	0	1	Q5M775
GEIKHVSSLLAKVE	0	1	Q5M775
GEIRNVETNQCLDN	0	1	Q10472,Q8IUC8
GEKGKNIKIISKIENHEGVRR	0	1	P14618
GEQAIRQILDEAGKVG	0	1	P18206
GEQTMIYLAPTLAASRY	0	1	P0C0L4,P0C0L5
GERTLDGFKKFLES	0	1	P07237
GESSVRSQEDQLSRR	0	1	Q9HD42
GEVIGINTLKVT	0	1	P83110,Q92743
GEVIGINTLKVTA	0	1	P83110,Q92743
GEVIGINTLKVTAG	0	1	P83110,Q92743
GEVTQVPDAQAVK	0	1	Q8N145
GFGYGGRASD	0	1	P02686
GFGYGGRASDYKS	0	1	P02686
GFGYGGRASDYKSA	0	1	P02686
GFGYGGRASDYKSAHKGFK	0	1	P02686
GFGYGGRASDYKSAHKGFKGVDA	0	1	P02686
GFGYGGRASDYKSAHKGFKGVDAQG	0	1	P02686
GFHVNEEFLQMMK	0	1	Q99574
GFHVNEEFLQMMKK	0	1	Q99574
GFKGVDAQ	0	1	P02686
GFKGVDAQG	0	1	P02686
GFKGVDAQGT	0	1	P02686
GFKGVDAQGTLSKIF	0	1	P02686
GFKGVDAQGTLSKIFKL	0	1	P02686
GFLVVQGDPRELRLWAR	0	1	Q92673
GFPTIYFSPANKKLN	0	1	P30101
GGAFVQNSQPVAVRG	0	1	P33176
GGAKRVIISAPSADAPMF	0	1	P04406
GGEDKKGIVYIFNGRSTG	0	1	P06756
GGEERAQEIFNKYNKD	0	1	P54289
GGELRFTVTQRSQP	0	1	P98160
GGGSVVIVSSIAAFSPSP	0	1	Q6PKH6,Q9BTZ2
GGGSVVIVSSIAAFSPSPG	0	1	Q6PKH6,Q9BTZ2
GGHAIRILGWGVENG	0	1	P07858
GGPGTASRPSSSRSYVTTSTRTYSL	0	1	P08670
GGPSLTSDLQAQSKG	0	1	P04004
GGQRGVIINTASVAAFEG	0	1	Q99714
GGRASDYKSAHKGF	0	1	P02686
GGRERTEEQMEEYRGR	0	1	Q7KYR7,Q8WVV5
GGRMERFQQGVRKRT	0	1	P43003
GGSVVIVSSIAAFSPS	0	1	Q6PKH6,Q9BTZ2
GGSVVIVSSIAAFSPSP	0	1	Q6PKH6,Q9BTZ2
GGSVVIVSSIAAFSPSPG	0	1	Q6PKH6,Q9BTZ2
GGSYRLIKQPRRQD	0	1	Q8N3T1
GGSYRLIKQPRRQDK	0	1	Q8N3T1
GGTKVVLDDKDYFLF	0	1	P61604
GGVVLKEDALPGQK	0	1	P35613
GGYTLVSGYPKR	0	1	P02790
GGYTLVSGYPKRLE	0	1	P02790
GHIININSMSGHR	0	1	Q6UWP2
GHLFALRSLDYEA	0	1	Q96TA0,Q9NRJ7,Q9UN66,Q9UN67,Q9Y5E1,Q9Y5E2,Q9Y5E3,Q9Y5E4,Q9Y5E5,Q9Y5E6,Q9Y5E9,Q9Y5F0,Q9Y5F1,Q9Y5F2
GHLFALRSLDYEAL	0	1	Q96TA0,Q9NRJ7,Q9UN66,Q9UN67,Q9Y5E1,Q9Y5E2,Q9Y5E3,Q9Y5E4,Q9Y5E5,Q9Y5E6,Q9Y5E9,Q9Y5F0,Q9Y5F1,Q9Y5F2
GHLKRNIVVKTVE	0	1	P14136
GHQLMSLSTANAKKDP	0	1	Q96FC7
GHQLQLDYFGACK	0	1	Q14515
GHRGVIVHVIDPKSGT	0	1	Q8WUJ3
GHRGVIVHVIDPKSGTV	0	1	Q8WUJ3
GHSFTLASAETTVG	0	1	Q15782
GHSFTLASAETTVGAPA	0	1	Q15782
GHSMVSVSTPISE	0	1	A6NCE7,Q9GZQ8
GIDPVINQIIDKLKH	0	1	P78333
GIFKGSTAENAE	0	1	P00533
GIFKGSTAENAEY	0	1	P00533
GIGRVIGMGVPHSKR	0	1	Q96AG3
GIGRVIGMGVPHSKRL	0	1	Q96AG3
GIIDLLPSPSAA	0	1	Q9H4D0
GIISRIKSYSFPKPG	0	1	P43405
GILDSIGRFFGGDRGAP	0	1	P02686
GILDVQSVQEKRKKK	0	1	Q8NHG7
GIPGRFTKEAGTLAYYE	0	1	P36222
GIREVILCKDQDGKIG	0	1	O00560
GIVSSLVPLDYEDR	0	1	Q9UN70
GIVSSLVPLDYEDRR	0	1	Q9UN70
GKAAISQLRSPRVKE	0	1	O95747
GKAAIVEKLSSLPFQ	0	1	P61970
GKDNYRMKSYKNNALNPE	0	1	O60684
GKELLVPLTSSMYVPG	0	1	Q99471
GKETVTILPGASF	0	1	P55809
GKETVTILPGASFFS	0	1	P55809
GKETVTILPGASFFSS	0	1	P55809
GKFIEIAARKKR	0	1	Q00839
GKGALALAQAVQRAAQ	0	1	P11586
GKIEFISTMEGYKYP	0	1	Q92820
GKIEFISTMEGYKYPV	0	1	Q92820
GKILAEADGLSTN	0	1	Q9UJ70
GKKIESLRAIRYEIS	0	1	P42658
GKKQLLLSAALSAGKV	0	1	P36222
GKLIQGAPTIRGDPE	0	1	P18065
GKNKITQSNAILRYIA	0	1	P21266
GKNRIRHIQPGAFD	0	1	Q6EMK4
GKNRIRHIQPGAFDT	0	1	Q6EMK4
GKNSIEILMILCVSFLVY	0	1	O14829
GKPQKDEVLRYPDRSLSPE	0	1	P78559
GKPQKDEVLRYPDRSLSPED	0	1	P78559
GKPTIIEITAYNRRT	0	1	O43556
GKPTIIEITAYNRRTF	0	1	O43556
GKQLALLKTNSAVR	0	1	Q13347
GKRKPYHKKRKY	0	1	P62241
GKTFPGFFSPMLGEF	0	1	P02671
GKVDIVAIND	0	1	P04406
GKVDIVAINDPF	0	1	P04406
GKVRLLADPTGAFG	0	1	P30044
GLEFRDIASHVKVAG	0	1	Q9HCM2
GLETYKVNEVERLIH	0	1	P27338
GLEVIDAMRSQLGK	0	1	Q07954
GLEVIDAMRSQLGKA	0	1	Q07954
GLEVIDAMRSQLGKAT	0	1	Q07954
GLEVIDAMRSQLGKATA	0	1	Q07954
GLGISSTASLRAFQP	0	1	P01023,P20742
GLGISSTASLRAFQPF	0	1	P01023,P20742
GLGNKTYEHFNAMGKY	0	1	P16435
GLIKQIGDNLIVPG	0	1	Q14195
GLLLTLQPEQKFQK	0	1	P04062
GLLPVITPMAGNQRVEDPA	0	1	Q99624
GLSTRNQETYETLK	0	1	P30273
GLSTRNQETYETLKH	0	1	P30273
GLSTRNQETYETLKHE	0	1	P30273
GLSTRNQETYETLKHEK	0	1	P30273
GLSTRNQETYETLKHEKPP	0	1	P30273
GLSTRNQETYETLKHEKPPQ	0	1	P30273
GLTFQGLNSLEVLKL	0	1	Q96JA1
GLTGYIKGIFGFRS	0	1	Q9UHB9
GLTPFTVTTKNQN	0	1	Q9Y6R7
GLTPFTVTTKNQNR	0	1	Q9Y6R7
GLTPFTVTTKNQNRG	0	1	Q9Y6R7
GLVVHPLRGKLY	0	1	Q07954
GLWWLVPRL	0	1	Q96PE5
GLYEIENGRPRNPA	0	1	Q9BW91
GNEKIHLISTQSAIP	0	1	P02679
GNFIKAIQAYGMKPH	0	1	Q15417
GNFIKAIQAYGMKPHD	0	1	Q15417
GNFIYSQADENQK	0	1	O14786
GNFIYSQADENQKG	0	1	O14786
GNHRESSPFLSPLE	0	1	Q9UP95
GNIDLMYFPYYGKK	0	1	P14415
GNIIAAMPNLLQQA	0	1	P08047
GNIQQINDDGSR	0	1	Q07954
GNIQQINDDGSRR	0	1	Q07954
GNIRAVATARSLNK	0	1	Q8N122
GNIRELNDMASTPK	0	1	Q4LDE5
GNIVYEKNCRNE	0	1	Q14956
GNIVYEKNCRNEA	0	1	Q14956
GNLYDIDEDQMLQETGN	0	1	Q12879
GNQIERIPGYVFGHM	0	1	O94769
GNSIFQINMIKY	0	1	P12268
GNSIFQINMIKYIK	0	1	P12268
GNTYRVGDTYERPKDS	0	1	P02751
GNTYRVGDTYERPKDSM	0	1	P02751
GNVILQCDSQVAFDG	0	1	Q8NHL6
GNVIVPYKTIEGTAR	0	1	P32418
GNVIVPYKTIEGTARG	0	1	P32418
GNVKKALKLMGSNEGEFK	0	1	P02461
GNVTLKELNARPME	0	1	Q9NR31
GPAKELEAERSLMSSPE	0	1	P46821
GPASRSVETLKEMIKS	0	1	P14618
GPDGTNVKKSHKATVHIQVNDVNE	0	1	O94985
GPDPGVPAYRFVRFDYIPP	0	1	P35442
GPEILDVPSTVQK	0	1	P02751
GPEKDIEF	0	1	P16035
GPEKDIEFIYTAPS	0	1	P16035
GPEKDIEFIYTAPSS	0	1	P16035
GPEKDIEFIYTAPSSA	0	1	P16035
GPEKDIEFIYTAPSSAV	0	1	P16035
GPEKDIEFIYTAPSSAVC	0	1	P16035
GPEPSQLKPLVIQAMPT	0	1	Q14974
GPFGTLVYTIKQMKM	0	1	P35625
GPGEQQKRKIVLDPS	0	1	P00751
GPGGAGVARGGAGGGP	0	1	Q92686
GPGGQLIKVIPNLPSEGQPA	0	1	O15027
GPGILSMANAGPN	0	1	P62937
GPGIPGRFTKEAGTLAY	0	1	P36222
GPGLIYRQPNCDDP	0	1	P02765
GPGLIYRQPNCDDPET	0	1	P02765
GPGQKIYTVKDSESLKD	0	1	Q9H0C3
GPGVLFAITDSAQ	0	1	P39060
GPHGVLFLPQKPF	0	1	O14678
GPHGVLFLPQKPFFTD	0	1	O14678
GPHNFVQVPGFPRRG	0	1	P78357
GPHNFVQVPGFPRRGR	0	1	P78357
GPHQRLEKLDSLLSD	0	1	P78536
GPILPIVNVQSLD	0	1	P43353
GPKSKVLILRNHGLVS	0	1	P35611
GPLLNKFLTTAKDK	0	1	P01024
GPLLNKFLTTAKDKN	0	1	P01024
GPLLNKFLTTAKDKNR	0	1	P01024
GPLLNKFLTTAKDKNRW	0	1	P01024
GPLPRSLRELHLDHNQISR	0	1	Q06828
GPLVILDHVKFPR	0	1	P21281
GPMKEINLAPDSSS	0	1	P02751
GPMKEINLAPDSSSV	0	1	P02751
GPMKEINLAPDSSSVVV	0	1	P02751
GPMKEINLAPDSSSVVVS	0	1	P02751
GPNLIAIGSSESAQK	0	1	O94760
GPPGYSVSPAVPGRSP	0	1	Q14CZ8
GPPGYSVSPAVPGRSPG	0	1	Q14CZ8
GPPSKEILTLKQVQE	0	1	P13667
GPTAPRDVQYFLYIRNS	0	1	P15509
GPVIQFLGVPYAAPP	0	1	Q8N2Q7
GPVIQFLGVPYAAPPT	0	1	Q8N2Q7
GQETVITVDAKAAGEGK	0	1	Q14315
GQFAFSKALPRS	0	1	Q99969
GQFRVIGPRHPIRALVG	0	1	Q16653
GQRLDNVVAKKSVPHFSDEDKDPE	0	1	P05408
GQRLRRGTPWLRVHRDG	0	1	P19971
GQRPGFGYGGRASDYKS	0	1	P02686
GQRPGFGYGGRASDYKSAHK	0	1	P02686
GQRPGFGYGGRASDYKSAHKG	0	1	P02686
GQVFSLLSLGSQY	0	1	P28300
GRASDYKSAHKGF	0	1	P02686
GRDKYEPAAVSEQGDKKG	0	1	P05023
GREEIYFLNTNNAFSG	0	1	Q9NQ79
GRFFGGDRGAP	0	1	P02686
GRGALQNIIPASTGAAKAVG	0	1	P04406
GRIFKPWKWRKK	0	1	Q96KR7,Q9C0D0
GRLLRGHDQYAYD	0	1	P01889
GRLLRGYDQSAYD	0	1	P10321
GRLLRGYDQSAYDG	0	1	P10321
GRQVVDMRTNPGDPR	0	1	Q9Y6N7
GRTQDENPVVHFFKN	0	1	P02686
GRTQDENPVVHFFKNIVTP	0	1	P02686
GRTRDLEALLAVMG	0	1	Q96BZ4
GRTVMVNIENPEGIPV	0	1	P01024
GRTVMVNIENPEGIPVK	0	1	P01024
GRTVMVNIENPEGIPVKQ	0	1	P01024
GRVIGMGVPHSKR	0	1	Q96AG3
GRVKVVPINTPTAAVD	0	1	Q9NNW5
GSDAYRLSVSRALSA	0	1	Q9P2B2
GSESSITILKGEIL	0	1	O00533
GSFIGAYAGSKEK	0	1	O00533
GSFIGAYAGSKEKG	0	1	O00533
GSFIGQYSGKKEKEPA	0	1	Q92823
GSFPLRYVQDQVAAPF	0	1	Q14766
GSFPLRYVQDQVAAPFQ	0	1	Q14766
GSFPLRYVQDQVAAPFQL	0	1	Q14766
GSFRIYPLPDDPSVPAPP	0	1	Q9NZM1
GSFSVKPLKQKQIVDR	0	1	O60291
GSGLEVIDAMRSQLGKAT	0	1	Q07954
GSHSLKYFHTSVSRP	0	1	P13747
GSHSLRYFSTAVSRP	0	1	P30511
GSHYLAIASDNGAVQ	0	1	Q99570
GSIINISSIVGKVG	0	1	Q92506
GSLPQKSHGRTQDENP	0	1	P02686
GSPVFIAFRSSTKKS	0	1	Q13740
GSQAIKALKEENIQT	0	1	P27708
GSQTVSYTRAVRVEAR	0	1	Q9Y6R7
GSQVPTEPKKLEENE	0	1	P31431
GSRRITIVENVGSV	0	1	Q07954
GSRRITIVENVGSVE	0	1	Q07954
GSRRITIVENVGSVEG	0	1	Q07954
GSSLKRLPVFGMEPR	0	1	O00622
GSTISNSHAQPFDFPD	0	1	P17302
GTALRILSNGMSVPI	0	1	Q08ET2
GTASRPSSSRSYVTTSTRTYSLG	0	1	P08670
GTERVRFLDRYFYNQE	0	1	P01911
GTERVRFLHRDIYN	0	1	Q30154
GTERVRFLHRDIYNQ	0	1	Q30154
GTHEYHAETIKNVRTA	0	1	P14618
GTHEYHAETIKNVRTAT	0	1	P14618
GTHGLLVKQEDMKGH	0	1	P01023
GTHGLLVKQEDMKGHFS	0	1	P01023
GTILRLTTSPAQN	0	1	Q92556
GTKKGHQLQLDYFGACKS	0	1	Q14515
GTLELLNALTKDPGFG	0	1	O95477
GTLSKIFKL	0	1	P02686
GTLTMNRMTVVQAYIG	0	1	P23634
GTLTMNRMTVVQAYIGG	0	1	P23634
GTTGLIPLLGIDVWE	0	1	P04179
GTTGLIPLLGIDVWEHA	0	1	P04179
GTTMYPGIADRMQ	0	1	P60709,P62736,P63261,P63267,P68032,P68133
GTVKAENGKLVING	0	1	P04406
GTYTVAYVPDVTGRYT	0	1	P21333
GVDAQGTLSKIFKL	0	1	P02686
GVDAQGTLSKIFKLGGR	0	1	P02686
GVDEVTIVNILTNRSNA	0	1	P07355
GVHHFARAASEFESSEG	0	1	O94985
GVIIGLNPLPD	0	1	Q9HBR0
GVIQGYRTPVLS	0	1	P24821
GVIQGYRTPVLSA	0	1	P24821
GVIRGYRTPVL	0	1	P24821
GVIRGYRTPVLS	0	1	P24821
GVIRGYRTPVLSAE	0	1	P24821
GVIRGYRTPVLSAEA	0	1	P24821
GVIRGYRTPVLSAEASTAKEPE	0	1	P24821
GVKGLTAVSNNAGVDN	0	1	P55809
GVPIEIAPDDPSR	0	1	Q92823
GVQNPRAEDLVGKSL	0	1	P01024
GVQQYVPEEWAEYPRPI	0	1	O60883
GVTEVVVKLFDSDPIT	0	1	P10909
GVTGNPAEFVVNTSNAGAG	0	1	P21333
GVVHVIDVDRGEEK	0	1	P55087
GVVHVIDVDRGEEKK	0	1	P55087
GVVKAEKSKKKKEEE	0	1	B2RPK0,P09429
GVYATRSSAVRLR	0	1	P08670
GWVTQIATTPQFPD	0	1	P63244
GYGGRASDYK	0	1	P02686
GYGGRASDYKS	0	1	P02686
GYGGRASDYKSAHKGF	0	1	P02686
GYGGRASDYKSAHKGFK	0	1	P02686
GYGGRASDYKSAHKGFKG	0	1	P02686
GYIEALAANAG	0	1	Q06481
GYIEALAANAGTG	0	1	Q06481
GYLYALRSFDYEQL	0	1	Q9P2E7
GYRITTTPTNGQQ	0	1	P02751
GYRITTTPTNGQQG	0	1	P02751
GYRIVYSPSVEGSS	0	1	P02751
GYRIVYSPSVEGSST	0	1	P02751
GYTLVSGYPKR	0	1	P02790
GYTLVSGYPKRLE	0	1	P02790
HAIVKEVTQSD	0	1	P07197
HARHGFLPRH	0	1	P02686
HAVISIDDVEGAE	0	1	P78357
HDFANIKANVKVA	0	1	P53618
HDFANIKANVKVAS	0	1	P53618
HDKRGRYGTLFTMDRV	0	1	Q15582
HDTELQKWREIIKSS	0	1	Q3KR37
HFARAASEFESS	0	1	O94985
HFARAASEFESSE	0	1	O94985
HFGNIQQINDDGSRR	0	1	Q07954
HGDEIYIAPSGVQKER	0	1	Q96GX9
HGDTLSMFIAAPYEKE	0	1	P05121
HGEITEERDILSRQ	0	1	Q9P1Z2
HGFLPRHRDTGILDSIG	0	1	P02686
HGGKYSREKNQPKPSPK	0	1	P30533
HGKVEIIANDQG	0	1	P0DMV8,P0DMV9,P11142,P34931,P54652
HGLLVKQEDMKGH	0	1	P01023
HGLLVKQEDMKGHF	0	1	P01023
HGNHRESSPFLSPLE	0	1	Q9UP95
HGPEILDVPSTVQK	0	1	P02751
HGPEKLSEKFQRFTPF	0	1	P20827
HGRTQDENPVVHFFKNIVTPR	0	1	P02686
HGSKYLATASTMDHA	0	1	P02686
HGVVAHMSDSYQYG	0	1	P08603
HHFARAASEFESS	0	1	O94985
HHFARAASEFESSE	0	1	O94985
HHHMQVMEEVVRRDKN	0	1	P08236
HKGFKGVDAQG	0	1	P02686
HKGFKGVDAQGTL	0	1	P02686
HKGFKGVDAQGTLSKIFK	0	1	P02686
HLHYIERYEDHTIFH	0	1	P82675
HLPDNINVYATTAANPRES	0	1	Q99538
HLPDNINVYATTAANPRESS	0	1	Q99538
HNGWVTQIATTPQFPD	0	1	P63244
HNQIITEETGSAVEPS	0	1	Q5VZ89
HNTIVEINNHKLKA	0	1	Q9NTJ3
HPAPNFKATAVMPDG	0	1	Q06830
HPEFAIEEELPRTPL	0	1	P23634
HPIDGYLSHTELAPLRAPLIPMEH	0	1	P09486
HPIDLLLRDFKKNYHMY	0	1	Q14515
HPKPGDEDFSIVLEKNAAGDL	0	1	Q9Y6R7
HPKQHAFKQAFAKPKGPG	0	1	Q6IBS0
HPNPQIAWQKDGGTDFPA	0	1	Q96JA1
HPSQKPLSITVRTKK	0	1	P01024
HPSQKPLSITVRTKKQ	0	1	P01024
HPSQKPLSITVRTKKQE	0	1	P01024
HQEVLREIQDAVARAG	0	1	Q03519
HRDTGILD	0	1	P02686
HRDTGILDS	0	1	P02686
HRDTGILDSIG	0	1	P02686
HRGVIVHVIDPKSGT	0	1	Q8WUJ3
HRGVIVHVIDPKSGTV	0	1	Q8WUJ3
HRNGIKKPRSQ	0	1	P47914
HRPDILILGTLESG	0	1	Q9NYZ4
HRPDILILGTLESGHS	0	1	Q9NYZ4
HRQSFYSTRPPSIHK	0	1	Q9UKJ1
HRTYTWLKGHQKSN	0	1	Q6YHK3
HSDAVEKLKQLQIDDPD	0	1	Q8WXE9
HSKASNLLLGFDR	0	1	Q92673
HSKASNLLLGFDRS	0	1	Q92673
HSKIHSIRSLASQPT	0	1	Q9Y4F1
HSMRYFDTAVSRPGRG	0	1	P10321
HSPSSSSISSVSSVASSVG	0	1	Q9UDT6
HSTIHLLKLGSPP	0	1	Q9UH65
HSTRIHIMPSLNPDGFE	0	1	P16870
HTEIVFARTSPQQ	0	1	P05023,P13637,P50993
HTELAPLRAPLIP	0	1	P09486
HTELAPLRAPLIPME	0	1	P09486
HTGPGILSMANAGPNTN	0	1	P62937
HVITNMNNNYEPRS	0	1	P02746
HVNEEFLQMMKK	0	1	Q99574
HYGSLPQKSHG	0	1	P02686
HYGSLPQKSHGRTQ	0	1	P02686
HYIINSLPNRRFK	0	1	P46109
HYIINSLPNRRFKIG	0	1	P46109
HYNRIGTKYNEAKT	0	1	P23471
IAAFVGAAATLVSL	0	1	P60201
IAGRQDILDDSGYVSAYKNAGTYDA	0	1	Q9BW30
IAHYEQQMGQKVQLPT	0	1	P32455,P32456
IAISSLTSPLL	0	1	Q15049
IAKIMNGEADAMSLDGG	0	1	P02787
IASGMKYLSSLNFVHR	0	1	Q16832
IASGMRYLATLNFVHR	0	1	Q08345
IDAPSNLRFLATTPNSLLVSWQPPR	0	1	P02751
IDGEKTIIQNPTDQQKK	0	1	Q9UQ80
IDGYLSHTELAPLRAPLIPME	0	1	P09486
IDKTKVQNIHPVESAK	0	1	P80303
IDKVISTITNNIQQI	0	1	Q15582
IDLGLNNLNTLPASVFN	0	1	O15455
IDLIDSLRALG	0	1	P20591,P20592
IDNIMRLDDVLGYINP	0	1	P19484
IDPVINQIIDKLKH	0	1	P78333
IDQHTFEVLHAHQF	0	1	Q16531
IDSEFSNAIASIRHA	0	1	Q8NFT8
IDSEFSNAIASIRHAR	0	1	Q8NFT8
IDVDIFEPQGISKLDAQASFLPKE	0	1	P19827
IEGDFLWSDGVPL	0	1	Q96GW7
IEGKKIESLRAIRYEIS	0	1	P42658
IEGKKIESLRAIRYEISPD	0	1	P42658
IEHLTSLDFFRKTSRS	0	1	Q13822
IEKKILTFQGSKTH	0	1	Q92823
IEKKILTFQGSKTHG	0	1	Q92823
IEKKILTFQGSKTHGM	0	1	Q92823
IEKLEHEISHLKKK	0	1	P12270
IEKPVWLGFLGPIIKAETG	0	1	P00450
IERALITLGNNAAFS	0	1	Q8N2F6
IEVDGKQVELA	0	1	P08134,P61586,P62745
IFGPILPIVNVQS	0	1	P43353,P48448
IFGPILPIVNVQSLD	0	1	P43353
IFGPILPIVNVQSLDE	0	1	P43353
IFGPILPIVNVQSLDEA	0	1	P43353
IGAEVYHNLKNVIKEKYG	0	1	P06733
IGALVRLKSLQGDK	0	1	Q15582
IGEHTPSALAIMENANVLA	0	1	P04075
IGKRSSETYRVTPDPK	0	1	Q14314
IGKYQSANSFTVSK	0	1	Q9H336
IGLVQALGAHLYQN	0	1	P11586
IGNFIKAIQAYGMKPH	0	1	Q15417
IGPASRSVETLKEMIKSG	0	1	P14618
IGSVTAQDPDAARNPV	0	1	P55285
IGTFRTSSVLRLT	0	1	Q12805
IGVVGTAEDNRSH	0	1	A6NHG4,P30046
IGVVGTAEDNRSHS	0	1	A6NHG4,P30046
IHFGNIQQINDDGSRR	0	1	Q07954
IHSTRIHIMPSLNPDGFE	0	1	P16870
IIEVIPDTPAEA	0	1	Q92743
IISIRQEPTNSQID	0	1	Q9H158,Q9UN72,Q9UN73,Q9UN74,Q9UN75,Q9Y5H5,Q9Y5H6,Q9Y5H7,Q9Y5H8,Q9Y5H9,Q9Y5I0,Q9Y5I1,Q9Y5I2,Q9Y5I3,Q9Y5I4
IISIRQEPTNSQIDK	0	1	Q9H158,Q9UN72,Q9UN73,Q9UN74,Q9UN75,Q9Y5H5,Q9Y5H6,Q9Y5H7,Q9Y5H8,Q9Y5H9,Q9Y5I0,Q9Y5I1,Q9Y5I2,Q9Y5I3,Q9Y5I4
IKDVIEPIKDNDAAIR	0	1	P42898
IKEAQPGKKQLLLSAALSA	0	1	P36222
IKEAQPGKKQLLLSAALSAGKV	0	1	P36222
IKEIKAIASIPTE	0	1	P17301
IKEMKAEFIKEAQPG	0	1	P36222
IKGKVNSIIIDNCKK	0	1	P40123
IKKQTALVELVKHKPK	0	1	P02768
IKKQTALVELVKHKPKA	0	1	P02768
IKPQGRVVNVSSIMSVRA	0	1	P16152
IKRARQNHLFEQYRE	0	1	P49589
IKREIKILENLRGGPN	0	1	P68400,Q8NEV1
IKTVESITDIRAD	0	1	P11279
IKTVESITDIRADI	0	1	P11279
IKYLDFVFAVKNEN	0	1	P13473
IKYLDFVFAVKNENR	0	1	P13473
ILDEKPVII	0	1	Q8N139
ILDSIGRF	0	1	P02686
ILDSIGRFF	0	1	P02686
ILDSIGRFFGGDRGAP	0	1	P02686
ILKPGVVHVIDVDRGEEK	0	1	P55087
IMWIKTLQEAK	0	1	Q16620
INAICFFPNGNAF	0	1	P62873
INAICFFPNGNAFA	0	1	P62873
INAICFFPNGNAFAT	0	1	P62873
INAVAFFPNGYAF	0	1	P62879
INAVSFFPNGYAF	0	1	Q9HAV0
INDDGSRRITIVENVGSVE	0	1	Q07954
INDDGSRRITIVENVGSVEG	0	1	Q07954
INRWNYIEGTKL	0	1	Q96KN2
INRWNYIEGTKLFA	0	1	Q96KN2
INSIILFLRNHNFD	0	1	Q15782
INSLRLYRSFYGGLA	0	1	P78333
INVYYNEAAGNKY	0	1	Q13885
INVYYNEAAGNKYVP	0	1	Q13885
IPADLRIISANGCKV	0	1	P05023
IPDEQIVVMMYDDIAYSEDNPTPG	0	1	Q99538
IPDNALVGLENLESIS	0	1	Q9H3W5
IPDNSIVLMASKGRYVS	0	1	Q8WUJ3
IPFRAADLLLHSKA	0	1	Q92673
IPGNALVGLDSLESL	0	1	Q6UXK5
IPGNALVGLDSLESLS	0	1	Q6UXK5
IPGNYKLTASAPG	0	1	P16870
IPGNYKLTASAPGY	0	1	P16870
IPGRFTKEAGTLAY	0	1	P36222
IPGRFTKEAGTLAYYEI	0	1	P36222
IPIENLMNPRALD	0	1	Q07954
IPIENLMNPRALDFH	0	1	Q07954
IPKDYKTMAALAKA	0	1	P10644
IPKDYKTMTALAKAIS	0	1	P31321
IPKVIVVITDGRSQ	0	1	Q05707
IPKVIVVITDGRSQD	0	1	Q05707
IPKVIVVITDGRSQDD	0	1	Q05707
IPKVIVVITDGRSQDDV	0	1	Q05707
IPLENLQIIRGNMY	0	1	P00533
IPNIYAIGDVVA	0	1	P09622
IPPELRILLDPGALPA	0	1	Q03167
IPPGIQEMKALHFLR	0	1	O94769
IPSETLNRILGDPEALRDL	0	1	Q15582
IPSSDQIRVAPSLKSQRG	0	1	P49257
IPSSDQIRVAPSLKSQRGS	0	1	P49257
IPVGIGQVYGCDNPWT	0	1	Q15849
IQEIYSQIQSKKK	0	1	P29401
IQRLNILNAKFAFNL	0	1	P05546
IRAIAANEADA	0	1	P02787
IRALEYIENLRQQAH	0	1	P13521
IREIMAMNGNRPIPH	0	1	Q8IUX7
IRETSLDT	0	1	P14136
IRETSLDTKS	0	1	P14136
IRETSLDTKSVS	0	1	P14136
IRETSLDTKSVSEG	0	1	P14136
IREVILCKDQDGKIG	0	1	O00560
IRFDHVITNMNNNYEPR	0	1	P02746
IRNVIALRDQQAAEE	0	1	P24557
IRTQYEAMASSNMHE	0	1	P14136
IRVERGLTLHLKFLEPF	0	1	P00736
IRVIMITGDNKGTA	0	1	O14983,P16615
ISEQIAQLAAHLRKPL	0	1	Q14050
ISEQIAQLAAHLRKPLAP	0	1	Q14050
ISEQIAQLAAHLRKPLAPG	0	1	Q14050
ISFQPAVAGIKG	0	1	Q9NQX7
ISFQPAVAGIKGDKA	0	1	Q9NQX7
ISKIENLSNLHQ	0	1	Q15435
ISNVIEKAETSLGIPGPS	0	1	Q9NRY5
ISPDREYALFSYNVEP	0	1	P42658
ISQEIAQLQREKYS	0	1	Q9UBC2
ISQEIAQLQREKYSLE	0	1	Q9UBC2
ISRDIDTAAKFIGAGAATV	0	1	P48201,Q06055
ISSHVKAIDTIYQ	0	1	O14672
ISTISILKDVLSKE	0	1	Q8IWZ6
ISTVKVQGNDISHKLQ	0	1	Q8TAG5
ISTVRVQGNDISHR	0	1	A6NLU5
ISVYYNEASSHKYVPR	0	1	Q13509
ITGYIIKYEKPGSPPREVVPRPRP	0	1	P02751
ITGYIIKYEKPGSPPREVVPRPRPG	0	1	P02751
ITPSYNYAPNMDKH	0	1	Q8IWU6
ITQYEREKALRKHA	0	1	O60271
ITSVAFSKSGRLL	0	1	Q9HAV0
ITTAIISIPTPPALTP	0	1	Q9UK17
ITTAIISIPTPPALTPE	0	1	Q9UK17
ITTAIISIPTPPALTPEG	0	1	Q9UK17
IVDSGLKFVAHKAFLKNSN	0	1	Q16620
IVIIGNNGQI	0	1	P49257
IVKEVTQSD	0	1	P07197
IVPALEIANAHRK	0	1	P10809
IVTPRTPPP	0	1	P02686
IVTPRTPPPSQGK	0	1	P02686
IVVKTVEMRDGEVIKESKQEHKDVM	0	1	P14136
IVVVAEQRPDASEE	0	1	Q9P265
IYGVIQGYRTPVLSAE	0	1	P24821
IYGVIRGYRTPVL	0	1	P24821
IYGVIRGYRTPVLSA	0	1	P24821
IYGVIRGYRTPVLSAEASTAKEPE	0	1	P24821
IYLAPTLAASR	0	1	P0C0L4,P0C0L5
KAALSMCKSVVAP	0	1	P41222
KADIALIKIDHQ	0	1	Q92743
KADIALIKIDHQGK	0	1	Q92743
KADIALIKIDHQGKLP	0	1	Q92743
KAEFIKEAQPGKKQ	0	1	P36222
KAGALQVCPTDSYTKR	0	1	Q9Y4G6
KAKAVKPKAAKPKTAKPKA	0	1	P10412
KANIRNMSVIAH	0	1	P13639
KANIRNMSVIAHVDH	0	1	P13639
KAQLVEEWANSVKK	0	1	Q99574
KATVHIQVNDVNEYAPV	0	1	O94985
KATVKDDMQKAKTAMKTM	0	1	Q8TC29
KDAKSVKIKKNKDNVKF	0	1	P63173
KDEFFKLLQISLWGNKCDLS	0	1	Q9H993
KDEVLKIMPVQKQTR	0	1	P15880
KDEVLKIMPVQKQTRA	0	1	P15880
KDEVLKIMPVQKQTRAG	0	1	P15880
KDGIRLLENPR	0	1	P57087
KDIKLTAFPSESVKEG	0	1	P19320
KDIKLTAFPSESVKEGD	0	1	P19320
KDKQIKQTEDSLASE	0	1	Q86UP2
KDKQIKQTEDSLASER	0	1	Q86UP2
KDPTFIPAPIQAKTSPV	0	1	P01019
KDPTFIPAPIQAKTSPVD	0	1	P01019
KDRTYAVSYVPKVAG	0	1	Q14315
KDSSIKITTVSLSAP	0	1	Q92673
KDVIPMADAAGIIR	0	1	P20702
KEAAQEAVKLYNNHEIR	0	1	O60506
KEDGIVPLRYVKFQN	0	1	O43396
KEEDKHLKFRISHELDSASSEVN	0	1	P10451
KEEIDILSDACSKL	0	1	O95202
KEGELRILASTQFEPT	0	1	Q9NZ08
KEGLELLKTAIGK	0	1	P06733
KEINLAPDSSSVV	0	1	P02751
KEIVRDLDQDGDKQ	0	1	Q9BRK5
KEKEKYQEEFEHFQQ	0	1	P49257
KEKEKYQEEFEHFQQE	0	1	P49257
KEKFDSVHSKYMGRT	0	1	P42081
KENAEQGEVDMESHRNAN	0	1	P14209
KEPAVLELEGKKWRVE	0	1	Q01518
KESSETPDQFMTADETRNLQ	0	1	P16070
KFFSQSSSLMQHRKVHTGEKPFKC	0	1	Q6PK81
KFHCNIPGLYYFAYHIT	0	1	Q15848
KFLPFKVVEKKTKPY	0	1	P11021
KFLTLFYTIVTPS	0	1	Q8NHA6
KFRISHELDSASSE	0	1	P10451
KFRISHELDSASSEV	0	1	P10451
KFTLRILYDQAGRPS	0	1	Q6N022
KGAGRLPEDCAEALATAAC	0	1	O43187
KGALALAQAVQRAAQ	0	1	P11586
KGANKMHKCKFCEYET	0	1	P08048,P17010
KGFKGVDAQ	0	1	P02686
KGFKGVDAQGTLSK	0	1	P02686
KGFKGVDAQGTLSKIFKLGG	0	1	P02686
KGGILAIASLIGVEG	0	1	P42345
KGGVVLKEDALPGQK	0	1	P35613
KGGYTLVSG	0	1	P02790
KGGYTLVSGYPK	0	1	P02790
KGIVRAIRDYQGPL	0	1	P53396
KGKPDAAKKGVVKAEKSKKK	0	1	P09429
KGLSVFLNRAKA	0	1	Q14956
KGNILNEKNSVAS	0	1	O15204
KGNRIAQWQSFQLEG	0	1	P01023
KGNVFSSPTAAGTPN	0	1	Q05682
KGPLLNKFLTTAKDKN	0	1	P01024
KGPLLNKFLTTAKDKNR	0	1	P01024
KGRILTMANQVL	0	1	Q9NY15
KGSSLKRLPVFGMEPR	0	1	O00622
KGTLSVMEDSAQE	0	1	P50895
KGTLSVMEDSAQEI	0	1	P50895
KGVDAQGTLSK	0	1	P02686
KGVDAQGTLSKIF	0	1	P02686
KGVFTKELPSGKKY	0	1	P30041
KHSKIHSIRSLASQPT	0	1	Q9Y4F1
KHTRISELKAEAVKK	0	1	P24593
KHTRISELKAEAVKKD	0	1	P24593
KIFKLGGR	0	1	P02686
KIFKLGGRDSRSGSPM	0	1	P02686
KIFKLGGRDSRSGSPMARR	0	1	P02686
KIISKIENHEGVRR	0	1	P14618
KIKFLEAGIYEVPI	0	1	P19022
KIKNLREVRGHLKRRKP	0	1	Q8IWU6
KIKNLREVRGHLKRRKPE	0	1	Q8IWU6
KIKQYVEGSSIPVPTH	0	1	Q13822
KIPNIYAIGDVVAGP	0	1	P09622
KIPNIYAIGDVVAGPM	0	1	P09622
KIVKPVKVSAPRVGGK	0	1	P83731
KIVKPVKVSAPRVGGKR	0	1	P83731
KIYVKQTESHSIL	0	1	Q6UXK5
KKAAGAGKVTKSAQKAQKA	0	1	P68104,Q5VTE0
KKAKTTKKIVL	0	1	P83881,Q969Q0
KKEVIPVNVPEAQEE	0	1	P07814
KKFGGPGARARYQKSY	0	1	P62249
KKFGGPGARARYQKSYR	0	1	P62249
KKFKKEHEEFETMEN	0	1	P51828
KKGIVYIFNGRST	0	1	P06756
KKGKDSLY	0	1	P83881,Q969Q0
KKHKEYNPIENSPG	0	1	Q14956
KKHRIRAVATQGSFN	0	1	P78357
KKHRIRAVATQGSFNS	0	1	P78357
KKKLEGQISARQQA	0	1	P78380
KKKLEGQISARQQAE	0	1	P78380
KKKLEVLQSQKGQES	0	1	P29350
KKKLEVLQSQKGQESE	0	1	P29350
KKNKLTQSKIWDVVE	0	1	P01024
KKNNPAIVIIGNNGQIH	0	1	P49257
KKNRIAIYELLF	0	1	P46783
KKPVMVYIHGGSY	0	1	Q8N0W4,Q8NFZ3
KKQQRKERLYPLRKY	0	1	P42766
KKQTALVELVKHKPK	0	1	P02768
KKSLEIISTAASHSN	0	1	Q96M96
KKTFPEIIDYLYET	0	1	Q15361
KKVGIVGKYGTRY	0	1	P61513
KLKPIQILSNPLS	0	1	Q9P2C4
KLKPIQILSNPLST	0	1	Q9P2C4
KLKPIQILSNPLSTY	0	1	Q9P2C4
KLKPIQILSNPLSTYN	0	1	Q9P2C4
KLPSVEGLHAIVVS	0	1	Q9UHA4
KLRGILDGESAP	0	1	P54922
KLRKRLLRDADDLQKR	0	1	P02649
KLRRGDLPFVVPRRMAR	0	1	P35579
KLVLSSEKTVLTPA	0	1	P01024
KMAQQMLDLEEQLEEE	0	1	P35749
KMKVVEEPNAFGVN	0	1	Q9UJJ9
KMKVVEEPNAFGVNNP	0	1	Q9UJJ9
KMRSPEGRQKAFSTCA	0	1	Q96R08
KNALDPMSVLLARS	0	1	P42785
KNALDPMSVLLARSL	0	1	P42785
KNIKIISKIENHEGVRR	0	1	P14618
KNKITQSNAILRYIA	0	1	P21266
KNNPAIVIIGNNGQIH	0	1	P49257
KNPKFMETVAEK	0	1	P10909
KNPKFMETVAEKALQEYRKKH	0	1	P10909
KNVVLPTETEVAPA	0	1	P27816
KPAEFTIDARAAGKG	0	1	Q14315
KPAEFTIDARAAGKGD	0	1	Q14315
KPAQVTPLTALKF	0	1	O75891,Q3SY69
KPEGNYAAIMGFILAH	0	1	P27338
KPEGNYAAIMGFILAHKA	0	1	P27338
KPFPDFVYKRIKARSRLA	0	1	Q16555
KPGVVHVIDVDRGEEK	0	1	P55087
KPIPAERHRGSSHR	0	1	Q8WV28
KPIQILSNPLSTYN	0	1	Q9P2C4
KPKDPTFIPAPIQAKT	0	1	P01019
KPKLIEAVDNMLSN	0	1	Q9H223
KPPQMSRAADEALNAMT	0	1	Q13586
KPPYSFSLLIYMAIEHSPNKCLP	0	1	P32314
KPQGRVVNVSSIMSVR	0	1	P16152
KPQGRVVNVSSIMSVRA	0	1	P16152
KPREILSYVSVSAQS	0	1	Q9Y5G2
KPSENHYSLLTSQPLDR	0	1	Q9Y5F6
KPSENHYSLLTSQPLDRE	0	1	Q9Y5F6
KPVPDLVP	0	1	P02671
KPVPQDTKFIHTKANRFE	0	1	Q9NZ94
KPVSKMRMATPLL	0	1	P04233
KPYQLIAQDNETEKPI	0	1	P43003
KQGKIVTVNSILGIIS	0	1	Q9Y394
KQHAFKQAFAKPKGPG	0	1	Q6IBS0
KQKQNRPIPQWIRM	0	1	P62891,Q59GN2
KQLEPVYNSLAKK	0	1	P13667
KQSLPPGLAVKELK	0	1	P63173
KREIQIMRDLSGHK	0	1	Q2M2I8
KREIQIMRDLSGHKN	0	1	Q2M2I8
KREMKPFKRYVKKKAKPK	0	1	Q9H4F8
KRFSLFGKKK	0	1	Q01082
KRGEIRRMMEVAAAD	0	1	Q96KP4
KRGKLLSYVDAEGNPV	0	1	P20908
KRGKLLSYVDAEGNPVG	0	1	P20908
KRGSGKDSHHPARTAH	0	1	P02686
KRGSGKDSHHPARTAHYG	0	1	P02686
KRGSGKDSHHPARTAHYGSLP	0	1	P02686
KRGSGKDSHHPARTAHYGSLPQK	0	1	P02686
KRKELKKVPN	0	1	Q8N6Y2
KRKEVLKSLNEEAVK	0	1	P01023
KRKEVLKSLNEEAVKK	0	1	P01023
KRLLLVMTDQTSHL	0	1	P26012
KRNMAYYKSLPGAE	0	1	O75718
KRPSQRHGSKY	0	1	P02686
KRPSQRHGSKYLA	0	1	P02686
KRPSQRHGSKYLATAS	0	1	P02686
KRPSQRHGSKYLATAST	0	1	P02686
KRPSQRHGSKYLATASTM	0	1	P02686
KRPSQRHGSKYLATASTMDHA	0	1	P02686
KRRLLIVSTPTARN	0	1	P78539
KRTPSSSTQATLEIDSL	0	1	P48741
KRVIISAPSADAPMF	0	1	P04406
KRYMAPEVLDDSINM	0	1	P36897
KRYPEDRDFRKY	0	1	A2AJT9
KSAHKGFKGVDAQG	0	1	P02686
KSAHKGFKGVDAQGTLSK	0	1	P02686
KSAHKGFKGVDAQGTLSKIFK	0	1	P02686
KSDLRHLRAVPT	0	1	P62491,Q15907
KSEIIPMFSNLASD	0	1	P30153
KSELEEQLTPVAEE	0	1	P02649
KSGMDLTPGSDNAKLS	0	1	O14525
KSGNIINMSSVASSV	0	1	Q9BUT1
KSGNIINMSSVASSVK	0	1	Q9BUT1
KSHGRTQDENPVVHFFKN	0	1	P02686
KSHGRTQDENPVVHFFKNIVTPR	0	1	P02686
KSIDGAYTIRKAQLKDAG	0	1	P19320
KSINPMTNAQSCPA	0	1	Q2M385
KSKAIGYLNTGYQR	0	1	P01023
KSKAIGYLNTGYQRQ	0	1	P01023
KSKVQYLKDRQLA	0	1	P36222
KSRTTSHGRVGATAAVY	0	1	P0C0S5
KSVNVKPLVTHRFPL	0	1	Q00796
KSVNVKPLVTHRFPLE	0	1	Q00796
KSYIRAYDSHSLKQ	0	1	Q9NVP1
KSYRRKDGVFLY	0	1	P62829
KTELRKTSDALSKA	0	1	Q9UHQ4
KTELRKTSDALSKAQN	0	1	Q9UHQ4
KTGIRVYYSPPVARR	0	1	O94964
KTGNKIRY	0	1	P62891,Q59GN2
KTKVERFPDLAAEK	0	1	Q86WR0
KTLKRKKLLNQIL	0	1	Q9NR48
KTLLSNLEEAKKKKE	0	1	P10909
KTLLSNLEEAKKKKED	0	1	P10909
KTLLSNLEEAKKKKEDA	0	1	P10909
KTPDAMKAAMALEKKLN	0	1	P02792
KTQSIYDDMKNHRESN	0	1	P43004
KTQSIYDDMKNHRESNS	0	1	P43004
KTSFHALTSILKAEG	0	1	Q02978
KTTVILPLAPFVRY	0	1	O00533
KTTVILPLAPFVRYQ	0	1	O00533
KTVKEITGFLL	0	1	P00533
KVELRVLPDVLQV	0	1	Q969P0
KVELRVLPDVLQVS	0	1	Q969P0
KVELRVLPDVLQVSA	0	1	Q969P0
KVHGSLARA	0	1	P62861
KVHGSLARAGKVR	0	1	P62861
KVNFHFILFNNVDG	0	1	P09936
KVNFHFILFNNVDGH	0	1	P09936
KVPGFVPASPWGLRLP	0	1	Q9NR34
KVPGFVPASPWGLRLPQ	0	1	Q9NR34
KVYWTDTGTNRIEVG	0	1	O75096
KYDNSLKIISNASCTT	0	1	P04406
KYIKDDVILNEPSADAPA	0	1	Q9Y287
LAAVLLQALDRPA	0	1	O15240
LAAVLLQALDRPASPP	0	1	O15240
LADSALEIFKQASAFSRASQ	0	1	Q15582
LADSALEIFKQASAFSRASQR	0	1	Q15582
LAKINTFYSEKLAE	0	1	Q9UBH6
LALWKGVQSLVLGAPR	0	1	P20702
LANIRLDSVSLRMQ	0	1	Q5KU26
LAPNNLKPVVAEFYGSK	0	1	P02787
LATYKQLEAARK	0	1	P98066
LAVPSELALLKAVD	0	1	Q08380
LAVPSELALLKAVDT	0	1	Q08380
LDDSGYVSAYKNAGTYDA	0	1	Q9BW30
LDDSGYVSAYKNAGTYDAK	0	1	Q9BW30
LDEDIIAEENIVSR	0	1	P01024
LDEDIIAEENIVSRS	0	1	P01024
LDEDIIAEENIVSRSE	0	1	P01024
LDFLKAVDTNRA	0	1	Q6UX71
LDFLKAVDTNRASV	0	1	Q6UX71
LDGEVIGINTLKVTAG	0	1	P83110,Q92743
LDGSGLEVIDAMRSQLGKAT	0	1	Q07954
LDHTRAVNYFSKVKQ	0	1	Q00610
LDKIDVIKQADYVPS	0	1	P63092,Q5JWF2
LDKINPIYDALSYS	0	1	Q92692
LDKINPIYDALSYSSP	0	1	Q92692
LDKINPIYDALSYSSPS	0	1	Q92692
LDKIQSSHNFQLES	0	1	Q8NBJ4
LDKVFTYAKNKFKNKR	0	1	O95573
LDLEMVTMNSLMSYRA	0	1	O95967
LDLTYWIDGTRHVVS	0	1	P35442
LDSHIHAYVNALLIPG	0	1	P23471
LDSHIHAYVNALLIPGPA	0	1	P23471
LDTKLTRIPSAKKYKD	0	1	Q15121
LDTKLTRIPSAKKYKDI	0	1	Q15121
LDYKDVIPMADAAGIIR	0	1	P20702
LEALDIMADMLSR	0	1	Q86VP6
LEALDIMADMLSRQGG	0	1	Q86VP6
LEEDVKIYLDENYERINVPVP	0	1	Q9NQX7
LEEDVKIYLDENYERINVPVPQ	0	1	Q9NQX7
LEEFRASPFLECHGRG	0	1	Q01955
LEEFRSAPFIECHGRG	0	1	P02462,P29400
LEEPLSLQELDTSSGVL	0	1	P31146
LEFRDIASHVKVAG	0	1	Q9HCM2
LEIINEDDVEAYVGL	0	1	Q16620
LEIINEDDVEAYVGLR	0	1	Q16620
LEKLDSLLSDYDILSLSNIQQHSV	0	1	P78536
LENDRQQTHMLDVMQ	0	1	P10909
LENDRQQTHMLDVMQDH	0	1	P10909
LENDRQQTHMLDVMQDHFS	0	1	P10909
LENELRGTKWEMARH	0	1	P07197
LESPERPFLAILGGAKVADK	0	1	P00558
LETYKVNEVERLIH	0	1	P27338
LEVIDAMRSQLGK	0	1	Q07954
LEVIDAMRSQLGKA	0	1	Q07954
LEVIDAMRSQLGKAT	0	1	Q07954
LEVIDAMRSQLGKATA	0	1	Q07954
LEVLNVLRNPLSR	0	1	Q8N386
LEVLNVLRNPLSRVDG	0	1	Q8N386
LFPKGVFTKELPSGKKY	0	1	P30041
LFQWRLLGAVRGLPD	0	1	P78333
LGAIHHTISVRVKAAP	0	1	Q92823
LGAIHHTISVRVKAAPY	0	1	Q92823
LGAIQLCDGVWDCP	0	1	A2VEC9
LGDILQASDNLSRVI	0	1	Q9NZ52
LGDILQASDNLSRVIN	0	1	Q9NZ52
LGEIRNVETNQ	0	1	Q10472,Q8IUC8
LGEIRNVETNQCLD	0	1	Q10472,Q8IUC8
LGEIRNVETNQCLDN	0	1	Q10472,Q8IUC8
LGELIGTLNAAKVPAD	0	1	P60174
LGGLVMVKDNHVVA	0	1	Q15274
LGGRDSRSGSP	0	1	P02686
LGHLKIMHDAIGFRS	0	1	O75503
LGKLAMGSDSQSVS	0	1	P15907
LGNQIERIPGYVFGHM	0	1	O94769
LGPIIKAETGDKVYVH	0	1	P00450
LGPVIQFLGVPYAAPPT	0	1	Q8N2Q7
LGTLSGIGTLDGFR	0	1	P02671
LHKVTYLQNGKGRK	0	1	P08637
LHNTIVEINNHKLKA	0	1	Q9NTJ3
LHSKASNLLLGFDR	0	1	Q92673
LHSKASNLLLGFDRS	0	1	Q92673
LHSKASNLLLGFDRSHPN	0	1	Q92673
LHSKFWVVDGRHI	0	1	Q96BZ4
LHVMKAMQSLKSRGYV	0	1	P46783
LIAQDNETEKPIDSETKM	0	1	P43003
LIHSTRIHIMPSLNPDG	0	1	P16870
LIPLVYIQDPKGNR	0	1	P01023
LIPLVYIQDPKGNRI	0	1	P01023
LKEIKSIKDTICN	0	1	Q9ULV4
LKFRISHELDSASSE	0	1	P10451
LKKEIQKLETELQEAT	0	1	Q13287
LKKEVIPVNVPEAQE	0	1	P07814
LKKEVIPVNVPEAQEE	0	1	P07814
LKKFRQARSQVVF	0	1	Q02809
LKKLKITAVDKTEDS	0	1	P52306
LKKYLYEIAR	0	1	P02768
LKPGVVHVIDVDRGEEK	0	1	P55087
LKPGVVHVIDVDRGEEKK	0	1	P55087
LKPIQILSNPLS	0	1	Q9P2C4
LKPIQILSNPLST	0	1	Q9P2C4
LKPIQILSNPLSTY	0	1	Q9P2C4
LKPVIKSQPVPKNNK	0	1	P13667
LKPVIKSQPVPKNNKG	0	1	P13667
LKRKVTLLRGVSIII	0	1	Q9UPY5
LLARDFEKNYNMYIFPVH	0	1	P09486
LLGHLKIMHDAIGFR	0	1	O75503
LLHSKASNLLLGFDR	0	1	Q92673
LLHSKASNLLLGFDRS	0	1	Q92673
LLPVITPMAGNQRVEDPA	0	1	Q99624
LLSHPSDPLELIVS	0	1	Q8NHJ6
LLSHPSDPLELIVSG	0	1	Q8NHJ6
LMPPQAGMEKEPVPLQH	0	1	Q96JH7
LMQALPMGALPQGPM	0	1	P04233
LNEKDYELLCLDGT	0	1	P02787
LNNQIETLLTPEGSRK	0	1	P08123
LNNQIETLLTPEGSRKNP	0	1	P08123
LNNQIETLLTPEGSRKNPA	0	1	P08123
LNPNRQTIYFRDFRPL	0	1	Q9BY67
LNQIDEVKVWPQQPS	0	1	P02765
LPAIAVIGDQSSGK	0	1	P20591,P20592
LPAPEKVIVKTRTEYQPEQK	0	1	Q9Y328
LPASVHALTGVDLSK	0	1	Q14254
LPDEGKLQHLENELTHDIIT	0	1	P01009
LPELYELVNNYQPE	0	1	Q9BTY2
LPGEFVSEALLVPEG	0	1	P51693
LPGFKWIGSRIID	0	1	Q6PCE3
LPGLITSMETIGAK	0	1	Q9UPT5
LPGLITSMETIGAKA	0	1	Q9UPT5
LPGLMDMQAVDRAQPLG	0	1	O75096
LPGRPQVKLVGNMHGDE	0	1	O75976
LPGTVIPLGNAEDL	0	1	Q9Y5E6
LPGTVIPLGNAEDLD	0	1	Q9Y5E6
LPGTVIPLGNAEDLDV	0	1	Q9Y5E6
LPHPNLHGPEILDVPSTVQK	0	1	P02751
LPIIDLAPVDVGGT	0	1	P05997
LPIIDLAPVDVGGTD	0	1	P05997
LPKMDITGLSGNPY	0	1	Q9BT88
LPKMDITGLSGNPYVK	0	1	Q9BT88
LPKMDITGLSGNPYVKV	0	1	Q9BT88
LPLVRKIAAEYYDNLP	0	1	O15121
LPLVRKIAAEYYDNLPH	0	1	O15121
LPNSIKTLVDNIQR	0	1	Q8TCU6
LPPDFEKEGNRPKKPPP	0	1	Q96B97
LPQKSHGRTQD	0	1	P02686
LPQQIHSQVTPLSS	0	1	Q14766
LPQQIHSQVTPLSSQ	0	1	Q14766
LPQQPLVAEPTAEGEPH	0	1	Q5TGY1
LPRAREQEELLAPAD	0	1	P19971
LPREDHLFRKFHY	0	1	P01903
LPREDHLFRKFHYL	0	1	P01903
LPREDHLFRKFHYLP	0	1	P01903
LPRHRDTGILDS	0	1	P02686
LPRHRDTGILDSI	0	1	P02686
LPRSDLAVPSELALLKAVDT	0	1	Q08380
LPSKETIEQEKQAGES	0	1	P62328
LPSRGSLALQPFLVG	0	1	Q8N145
LPSVEGLHAIVVSD	0	1	Q9UHA4
LPTPTIKWMKNEEALD	0	1	Q92859
LPTRVDFSLAGALN	0	1	P14136
LPVGAVINCADNTGAK	0	1	P62829
LPVGAVINCADNTGAKN	0	1	P62829
LPVGRTVMVNIENPEGIP	0	1	P01024
LPVGRTVMVNIENPEGIPV	0	1	P01024
LPVGRTVMVNIENPEGIPVK	0	1	P01024
LPVGRTVMVNIENPEGIPVKQ	0	1	P01024
LPVITPMAGNQRVE	0	1	Q99624
LPVITPMAGNQRVEDP	0	1	Q99624
LPVITPMAGNQRVEDPA	0	1	Q99624
LPVVLPQSTLNL	0	1	O95084
LPVVLPQSTLNLAK	0	1	O95084
LQGKLTRLAVQIGKAG	0	1	P23634
LQIRETSLDTKSVS	0	1	P14136
LQKLDEYLNSPLPD	0	1	Q9Y696
LQLDRISVYYNEATG	0	1	P07437
LQLERINVYYNEATG	0	1	P04350,P68371,Q9BVA1
LQNIIPASTGAAK	0	1	P04406
LQRLLEIDSVGSE	0	1	P04085
LQRLLEIDSVGSED	0	1	P04085
LQSDVRLLAAGKVPQR	0	1	Q15149
LQVLHDISSLLSRHK	0	1	O75787
LQYQRAGVRFLAPFA	0	1	Q24JP5
LRDFTLAMAARKASR	0	1	Q9NRN5
LRIINEPTAAAIA	0	1	P0DMV8,P0DMV9,P11142,P17066,P34931,P54652
LRKLRKRLLRDADDLQKR	0	1	P02649
LRKRLLRDADDLQ	0	1	P02649
LRKRLLRDADDLQK	0	1	P02649
LRKRLLRDADDLQKR	0	1	P02649
LRKRLLRDADDLQKRL	0	1	P02649
LRKVIKEYPGKEVKK	0	1	Q9NV70
LRLRLDQLTANSARLE	0	1	P14136
LRPALRALGSLHLPT	0	1	P42785
LRPIQALGTEYFV	0	1	Q9Y6R7
LRPSNFRNLEGRRK	0	1	P24821
LRRGTPWLRVHRDG	0	1	P19971
LRYLQTLTTIAAEKN	0	1	P27105
LSALELLKSIPVGVG	0	1	Q13336
LSEKLSEQELQFRR	0	1	Q16891
LSELVQAVSDPSSPQ	0	1	O14773
LSFVKVDSHFRQG	0	1	P01023
LSFVKVDSHFRQGIPF	0	1	P01023
LSGVVQALRGRLLPS	0	1	Q7Z4F1
LSHTELAPLRAPLI	0	1	P09486
LSHTELAPLRAPLIPMEH	0	1	P09486
LSIRQAELLLPGAE	0	1	O14773
LSIRQAELLLPGAEF	0	1	O14773
LSLFFTVLQDVPVRDLKP	0	1	P01023
LSNNYLQIRGIKKTDE	0	1	P13591
LSNNYLQIRGIKKTDEG	0	1	P13591
LSPAVHLDLLSLRLQAA	0	1	P34810
LSQAFSSLKSLKI	0	1	Q9NYK1
LSQIRVDAKEELVVQ	0	1	Q6IAA8
LSQNQIASLPSGVFQPL	0	1	Q6EMK4
LSQQIENIRSPEGSRK	0	1	P02452
LSRFSWGA	0	1	P02686
LSRFSWGAEGQRPGFGYG	0	1	P02686
LSSLKSMLDQLGVPL	0	1	Q9BRX8
LSTRNQETYETLK	0	1	P30273
LSTRNQETYETLKH	0	1	P30273
LSTRNQETYETLKHE	0	1	P30273
LSTRNQETYETLKHEK	0	1	P30273
LSTRNQETYETLKHEKPP	0	1	P30273
LSVLRLSHNSISH	0	1	Q96JA1
LTDRIKANSSPGNNS	0	1	P32456
LTHSPSSSSISSVSSVASSVG	0	1	Q9UDT6
LTIAIESARKKQEG	0	1	P51790
LTKDFEELKAEEVDVT	0	1	P46821
LTKGGYTLVSGYPKRLEK	0	1	P02790
LTPFTVTTKNQN	0	1	Q9Y6R7
LTPFTVTTKNQNR	0	1	Q9Y6R7
LTPFTVTTKNQNRG	0	1	Q9Y6R7
LTRITQYKNHPVD	0	1	Q7Z2D5
LTRKYNELLKSY	0	1	P10909
LTRKYNELLKSYQ	0	1	P10909
LTSVRFMGDMVSFE	0	1	Q9Y653
LTSVRFMGDMVSFEE	0	1	Q9Y653
LTSVRFMGDMVSFEED	0	1	Q9Y653
LTTLSWQLFQTLSLR	0	1	Q16288
LVEVRSMANPPAAV	0	1	Q14204
LVIQQVFDNGSIY	0	1	P05388,Q8NHW5
LVKKIAIYRNRLAIQ	0	1	Q9HBG6
LVKKYKLSRAFVRPS	0	1	O95394
LVKRLKPLFNKSFEST	0	1	P20645
MAFKQMEQISQFLQA	0	1	P37802
MAGAIHFLSDVLGPET	0	1	Q9NS86
MDASRQLMLNEEQ	0	1	Q99996
MDITGLSGNPYVK	0	1	Q9BT88
MDSSYSANRSVADKEA	0	1	Q9NSY1
MERAMLENEKKKRE	0	1	P26038
MERAMLENEKKKREM	0	1	P26038
MEVIDAITTTAQSHQ	0	1	P17858
MEVIRSATSSASRPH	0	1	Q9Y4F1
MEVRAIFTGYYGKGKPVPTQGS	0	1	P09543
MFGGPGTASRPS	0	1	P08670
MGDIVYTLTNRRY	0	1	Q04446
MILLDDNFASI	0	1	P05023,P13637,P20648,P50993,Q13733
MIPIENLMNPRALD	0	1	Q07954
MIPIENLMNPRALDF	0	1	Q07954
MKQLNIIQNAEAVH	0	1	P80404
MNVVRFTGSSWIKHG	0	1	Q99435
MPHVQYIHTEASES	0	1	P35625
MPIKINLIAPPRYV	0	1	P05198
MPNALSALSDLHAH	0	1	P69905
MPNALSALSDLHAHKL	0	1	P69905
MPPQPVVLMPTVYQQG	0	1	Q9H0E2
MPPQPVVLMPTVYQQGVG	0	1	Q9H0E2
MQDFFIDLRLPYSV	0	1	P01024
MRIINEPTAAAIA	0	1	P11021
MRLWKAVVVTLAFMSVD	0	1	Q9NP78
MRRINFQTPDSGLR	0	1	Q13332
MSQELRTMTTNSSDPF	0	1	P46937
MSVLRSAETMQSAL	0	1	P51512
NAAFLEQTLSSTIKQDD	0	1	P48637
NAIENLDDNAQR	0	1	Q9NXH8
NAIENLDDNAQRYD	0	1	Q9NXH8
NALQLQNLATLAAAAA	0	1	O95319
NAVAHVDDMPNALSALS	0	1	P69905
NAVAHVDDMPNALSALSD	0	1	P69905
NDDGSRRITIVENVGSVEG	0	1	Q07954
NDKARVEVERDNLAED	0	1	P08670
[truncated: 1,244 more rows]
